# Supplementary material for: Epigenetic regulation of Plasmodium falciparum clonally variant gene expression during development in Anopheles gambiae
Source: Sci Rep. 2017 Jan 16;7:40655. doi: 10.1038/srep40655 (PMC5238449; doi:10.1038/srep40655)
Supplement: Supplementary Table 1 [file srep40655-s2.xls]

## Sheet: Sheet1
Donor	Gametocytemia	Rings	Hematocrit	Prevalence	Intensity	No. midguts RNA	No. midguts ChIP	No. salivary glands RNA	No. salivary glands ChIP
Infection 1	952	0	12	80-100	20-30	40	60	35	71
Infection 2	224	140800	11	80-100	20-30	30	40	46	116
Infection 3	192	12800	12	93.1	16			31
Infection 4	15	880		76	5	25		20
*Gametocytes and rings (also named early ring-form trophozoites) in venous blood are reported as ‰ of parasites
*Prevalence is the % of infected mosquitoes. Intensity of infection refers to the mean number of oocysts in infected mosquitoes. Both, prevalence and intensity of infection, were measured at day 7 post-blood meal.
