# Supplementary material for: Epigenetic regulation of Plasmodium falciparum clonally variant gene expression during development in Anopheles gambiae
Source: Sci Rep. 2017 Jan 16;7:40655. doi: 10.1038/srep40655 (PMC5238449; doi:10.1038/srep40655)
Supplement: Supplementary Table 2 [file srep40655-s3.xls]

## Sheet: Mapping
Sequencing statistics
RNA-seq	Blood				Oocyst					Sporozoite
Replicate	Reads mapped Pf3D7-25 (% total)	Reads properly paired Pf3D7-25	%GC	Quality score	Reads mapped Pf3D7-25 (% total)	Reads properly paired Pf3D7-25	Reads (pairs) mapped AgamP4 (% of total)	%GC	Quality score	Reads mapped Pf3D7-25 (% of total)	Reads properly paired Pf3D7-25	Reads (pairs) mapped AgamP4 (% of total)	%GC	Quality score
Infection 1	2478201 (2.6%)	1166852	21	>= 30	13324497 (8.1%)	2512140	43209955 (58%)	26	>= 30	11636043 (8.4%)	1894538	30351600 (50%)	25	>= 30
Infection 2	2645508 (2.4%)	1040168	18	>= 30	10236670 (8.3%)	4819560	41240669 (72%)	23	>= 30	2562485 (2.3%)	983780	30334162 (60%)	15	>= 31
Infection 3	1069628 (0.64%)	333608	12	>= 30						3826628 (3.3%)	1568130	41989753 (75%)	18	>= 32
Infection 4	1015371 (0.69%)	298900	40	>= 30	1214842 (1.2%)	419838	34187932 (73%)	40	>= 30	866195 (0.73%)	382664	30667129 (56%)	32	>= 33
ChIP-seq	Oocyst					Sporozoite
Histone mark	Reads mapped Pf3D7-25 (% of total)	Filtered reads (dedup)	Reads mapped AgamP4 (% of total)	%GC	Quality score	Reads mapped Pf3D7-25 (% of total)	Filtered reads (dedup)	Reads mapped AgamP4 (% of total)	%GC	Quality score
H3K9ac	2131058 (1.88%)	715132	64383606 (57%)	23	>= 30	7316887 (13%)	4746561	29418855 (52%)	20	>= 30
H3K4me3	770653 (1.14%)	354997	102362548 (60%)	24	>= 30	1872904 (1.71%)	1340869	1292422 (1.18%)	23	>= 30
H3K9me3	687295 (0.30%)	355934	85570713 (38%)	29	>= 30	4894525 (3.86%)	628521	20017074 (16%)	27	>= 30
H3K27ac	1013045 (1.50%)	914982	43727736 (65%)	21	>= 30	11388575 (17%)	7749448	31834466 (49%)	21	>= 30
Input	945544 (0.54%)	841493	71558967 (47%)	24	>= 30	3580969 (14%)	3127020	10840438 (43%)	21	>= 30
