# Supplementary material for: Epigenetic regulation of Plasmodium falciparum clonally variant gene expression during development in Anopheles gambiae
Source: Sci Rep. 2017 Jan 16;7:40655. doi: 10.1038/srep40655 (PMC5238449; doi:10.1038/srep40655)
Supplement: Supplementary Table 3 [file srep40655-s4.xls]

## Sheet: Ooc-Spo_GExp_Padj0.001.L2FC
Differential gene expression Oocyst/Sporozoite stages
UNIQID	Norm. mRNA counts Ooc	Norm. mRNA counts Spo	Log2FoldChange	Padj
PF3D7_1137800	1.46554	16276.5	13.8303	1.24416e-95
PF3D7_0814600	0	1169.69	13.4685	7.91945e-13
PF3D7_1335900	7.01588	64536.6	13.3278	7.59677e-185
PF3D7_1216600	5.05143	30048.9	12.7672	5.4564e-135
PF3D7_1008600	0.124729	1820.02	12.597	9.21238e-25
PF3D7_1029700	0	530.326	12.4479	1.69303e-10
PF3D7_1026500	1.18491	5172.33	12.2115	3.71289e-70
PF3D7_0805200	0.374186	2655	11.9582	6.93024e-45
PF3D7_1407700	1.46554	4381.94	11.9563	3.512e-70
PF3D7_0919500	1.18491	4223.69	11.9363	6.22321e-70
PF3D7_1449000	9.35452	26621.2	11.5933	3.88029e-179
PF3D7_1213400	0.748373	3388.76	11.4383	3.05257e-69
PF3D7_0902900	0.748373	3212.73	11.3677	5.01694e-53
PF3D7_1201300	0	228.443	11.3586	2.42705e-08
PF3D7_1329700	0.374186	1644.66	11.2835	1.07434e-41
PF3D7_1131700	0.124729	636.579	11.1592	1.23568e-19
PF3D7_0934600	0	180.583	11.0408	9.29415e-08
PF3D7_1238000	0.935449	1410.84	11.0081	1.25725e-40
PF3D7_1361800	6.70411	12427.2	10.7394	2.37361e-193
PF3D7_1133400	11.1631	17077	10.557	1.32784e-231
PF3D7_1146300	0.40536	316.156	10.13	5.69397e-16
PF3D7_0828800	10.29	12530.9	10.128	1.42392e-194
PF3D7_0812300	1.96445	2028.22	10.0987	1.42724e-74
PF3D7_1207400	3.83538	4735.47	10.0274	1.61029e-117
PF3D7_1253000	0.249458	474.192	10.0086	5.41574e-24
PF3D7_1342500	4.55255	4396.96	9.90944	3.01514e-124
PF3D7_1147000	2.30747	2512.13	9.84613	9.44371e-92
PF3D7_1302200	1.93328	2012.88	9.84532	6.05848e-75
PF3D7_1318700	0.623644	924.436	9.8223	2.46115e-44
PF3D7_1251200	0.374186	468.572	9.504	1.62081e-28
PF3D7_1354700	2.02683	1671.57	9.28649	1.43787e-78
PF3D7_1358600	0	44.3831	9.22518	3.65883e-05
PF3D7_1127200	0.654818	378.156	9.16506	1.80391e-26
PF3D7_1030200	2.55692	1653.89	9.06984	9.33208e-83
PF3D7_1017500	4.52138	2524.29	9.02499	1.83811e-103
PF3D7_1218000	1.40319	884.586	8.96078	1.10721e-55
PF3D7_0918700	1.029	583.692	8.90036	2.05334e-41
PF3D7_1218100	1.27846	757.254	8.89393	5.38297e-50
PF3D7_1220800	1.68382	803.401	8.79614	3.90203e-54
PF3D7_1147200	0.124729	112.368	8.74614	2.78494e-11
PF3D7_1468400	3.39882	1267.69	8.61846	3.26094e-77
PF3D7_1312500	5.51917	1925.08	8.59931	7.88278e-95
PF3D7_1217400	2.71283	1105.2	8.55393	2.48559e-72
PF3D7_1201700	2.65044	794.418	8.54953	9.07846e-55
PF3D7_1220700	0.935449	229.054	8.40189	4.62115e-22
PF3D7_1213300	0	23.3701	8.39337	0.000288652
PF3D7_0913800	1.90211	815.362	8.37073	2.62067e-48
PF3D7_1317200	4.77083	1421.79	8.10084	8.90035e-88
PF3D7_1476100	2.46337	702.437	8.09247	4.90698e-58
PF3D7_1023800	10.0094	2957.15	8.07322	6.23228e-102
PF3D7_1236600	3.58593	1086.84	8.02706	1.3159e-71
PF3D7_1026600	11.7244	2933.99	7.98979	4.90841e-123
PF3D7_0822700	0.374186	155.235	7.93661	2.33542e-18
PF3D7_1213500	0.249458	103.814	7.86241	1.64462e-13
PF3D7_1442600	2.30747	617.413	7.83407	5.00329e-54
PF3D7_0814700	1.27846	349.002	7.78657	7.76117e-37
PF3D7_0802800	3.05584	794.995	7.72713	3.02557e-63
PF3D7_1332200	6.54821	1526.08	7.71049	5.52896e-92
PF3D7_0728700	5.08264	1025.8	7.67616	1.86579e-65
PF3D7_0931600	0.249458	92.0289	7.66299	1.54762e-09
PF3D7_1146500	1.30964	253.627	7.65918	1.19384e-27
PF3D7_1110700	8.0761	1601.3	7.65827	3.31254e-99
PF3D7_0718300	2.12039	656.457	7.6457	9.28037e-07
PF3D7_1404700	3.18057	776.041	7.63006	4.97272e-62
PF3D7_1434400	3.92891	720.188	7.62638	8.44914e-63
PF3D7_0911300	1.7462	504.533	7.62259	2.45e-41
PF3D7_1417000	0.498915	159.651	7.61918	2.352e-19
PF3D7_1310700	2.5881	523.916	7.57223	2.18824e-51
PF3D7_1362100	3.33647	705.7	7.53263	3.09242e-60
PF3D7_1211000	9.22986	1867.78	7.51235	6.03921e-93
PF3D7_1016000	2.30747	454.234	7.39476	9.74661e-45
PF3D7_0723300	49.3297	8347.11	7.38986	2.45356e-146
PF3D7_0916300	1.029	198.283	7.35377	1.67409e-25
PF3D7_1473400	2.12039	482.037	7.31019	5.73961e-39
PF3D7_1247700	0.530089	74.0331	7.29096	3.4634e-11
PF3D7_1216700	3.4612	604.872	7.25169	4.85003e-47
PF3D7_1205200	0.40536	41.8784	7.24665	1.66199e-07
PF3D7_1232500	2.15156	414.565	7.21945	2.39338e-35
PF3D7_1342600	60.1811	8979.31	7.17487	1.03854e-107
PF3D7_1142900	1.80855	284.414	7.16086	9.84163e-32
PF3D7_1475400	13.8136	1893.72	7.12768	2.52133e-106
PF3D7_0911100	10.5395	1462.68	7.12102	4.33177e-80
PF3D7_1016900	3.21174	503.791	7.11568	1.75192e-52
PF3D7_0919300	5.30092	752.54	7.07391	9.53697e-69
PF3D7_1247500	11.1008	1539.17	7.04173	1.21131e-84
PF3D7_0829500	2.30747	354.441	7.03966	4.17367e-42
PF3D7_1116900	11.7868	1629.97	6.97775	7.33381e-79
PF3D7_1139600	2.86873	340.549	6.90052	3.97808e-33
PF3D7_1236500	4.36547	584.681	6.89603	2.66063e-57
PF3D7_1475500	3.92891	426.036	6.84375	1.11604e-40
PF3D7_1242000	7.88902	922.017	6.80476	6.8104e-58
PF3D7_0830300	0.374186	67.9677	6.76986	3.70071e-12
PF3D7_0808200	54.506	5892.43	6.7148	1.5441e-111
PF3D7_1003600	2.80638	354.655	6.71066	3.8449e-42
PF3D7_1122800	34.3625	3490.67	6.62766	7.26577e-97
PF3D7_0731100	0.530089	49.3117	6.61967	8.06087e-08
PF3D7_0712400	0.249458	43.6587	6.61121	2.72241e-07
PF3D7_1366100	2.43219	275.958	6.59098	9.69828e-37
PF3D7_1026400	20.4242	2070.67	6.58323	3.52724e-65
PF3D7_1446900	41.3472	3823.61	6.51393	1.93513e-130
PF3D7_1307500	3.33647	342.625	6.49648	9.13643e-40
PF3D7_0805700	42.1267	3533.91	6.37372	2.0219e-121
PF3D7_0925100	9.57288	861.283	6.32698	4.74331e-51
PF3D7_0829600	5.70628	449.933	6.2673	1.10331e-49
PF3D7_0818100	4.77083	392.215	6.25184	1.58811e-47
PF3D7_1147800.1	1.46554	87.0861	6.23553	7.96969e-14
PF3D7_1024100	9.72874	742.371	6.23314	2.84361e-69
PF3D7_0914100	4.4902	368.764	6.19273	1.34887e-36
PF3D7_0729900	5.89339	462.047	6.12653	3.19526e-42
PF3D7_1022300	2.5881	191.048	6.1233	8.94206e-30
PF3D7_0931700	4.02246	306.18	6.1154	5.26009e-11
PF3D7_0934800	0.124729	17.9315	6.11408	0.000224915
PF3D7_1318300	34.5183	2275.22	6.03187	1.00147e-96
PF3D7_1007200	11.6932	763.732	6.02371	3.09707e-62
PF3D7_0100300	0.124729	15.789	5.9242	0.00052824
PF3D7_0935600	2.27626	101.276	5.88327	1.15308e-14
PF3D7_0814400	5.45686	372.158	5.8439	6.65398e-34
PF3D7_1244600	43.5299	2452.88	5.81411	2.15926e-97
PF3D7_1246400	20.1435	1133.54	5.76395	8.74909e-56
PF3D7_1141800	1.52792	101.44	5.73952	3.16317e-17
PF3D7_1244700	16.2457	843.532	5.69933	1.46136e-67
PF3D7_1139500.1	3.55472	156.372	5.63265	2.10355e-24
PF3D7_0725400	0.249458	21.4254	5.62954	1.55421e-05
PF3D7_1240400	0.654818	32.517	5.62891	1.27979e-07
PF3D7_1137900	1.12256	80.444	5.59908	3.89834e-14
PF3D7_1322400	4.73963	206.673	5.59555	1.39594e-26
PF3D7_1333100	5.76866	309.776	5.59356	7.14169e-33
PF3D7_1322500	24.353	1175.82	5.56884	1.69252e-73
PF3D7_1348600	3.80421	218.901	5.55832	2.6009e-27
PF3D7_1032700	18.2725	840.632	5.55674	1.69024e-59
PF3D7_1107800	108.326	5127.73	5.55542	1.19514e-80
PF3D7_1028700	11.6621	586.807	5.52848	3.28443e-46
PF3D7_1136900	27.8454	1290.41	5.51041	1.38143e-68
PF3D7_1327300	41.7526	1931.33	5.501	4.95646e-79
PF3D7_1111600	27.6272	1278.2	5.4865	5.15266e-72
PF3D7_0802100	13.6889	626.066	5.45685	1.15027e-46
PF3D7_1122700	1.83972	73.044	5.43556	4.56942e-14
PF3D7_0724900	1.68382	75.9444	5.40812	6.14778e-15
PF3D7_1230100	10.6019	482.895	5.36998	7.12971e-32
PF3D7_1211100	3.43002	168.634	5.34551	2.49987e-23
PF3D7_1208800	20.237	829.44	5.34402	1.36259e-66
PF3D7_0814500	1.40319	69.9124	5.34131	8.54649e-14
PF3D7_1458300	21.2972	864.545	5.29115	8.9611e-61
PF3D7_1023000	10.3524	381.734	5.28681	1.556e-39
PF3D7_1460600	0.654818	25.9082	5.28091	2.17135e-06
PF3D7_1331000	8.94916	317.276	5.26479	1.61751e-31
PF3D7_0909200	1.18491	45.2245	5.26474	1.03712e-06
PF3D7_1427100	16.8694	648.84	5.25392	1.20226e-55
PF3D7_0930300	17.0565	639.679	5.23974	2.62067e-48
PF3D7_1201400	2.15156	102.644	5.22651	5.20318e-17
PF3D7_1006000	1.65265	76.5546	5.20936	9.24961e-14
PF3D7_0902800	12.3168	432.132	5.20825	7.99769e-41
PF3D7_1365800	5.05147	191.262	5.1932	8.48683e-29
PF3D7_1206300	8.29438	307.932	5.18119	3.1685e-38
PF3D7_1344400	6.32993	241.134	5.17631	5.32905e-32
PF3D7_1022500	29.8099	1086.1	5.14523	1.03293e-50
PF3D7_0829400	4.58376	185.609	5.10848	3.65027e-24
PF3D7_1247800	1.12256	55.327	5.08491	1.01617e-09
PF3D7_1415700	9.35456	314.853	5.06908	2.4335e-35
PF3D7_1150400	0.81072	19.4806	5.05614	0.000120794
PF3D7_1327500	4.80201	154.823	4.98749	5.63591e-25
PF3D7_0733000	0.904275	31.149	4.9367	4.26433e-07
PF3D7_1308500	29.0303	850.108	4.90427	7.35631e-48
PF3D7_1022700	13.8759	420.035	4.90209	3.65138e-43
PF3D7_1240000	2.77521	104.786	4.89842	5.52044e-15
PF3D7_1456000	28.2196	844.652	4.87755	1.24384e-59
PF3D7_1350900	27.783	798.043	4.86773	2.84384e-52
PF3D7_1125000	23.8542	722.216	4.86645	3.54743e-47
PF3D7_1016800	2.55692	87.0861	4.86616	2.26641e-13
PF3D7_1417600	44.8707	1300.09	4.84451	1.75717e-64
PF3D7_1465400	4.24074	133.447	4.83312	4.99629e-18
PF3D7_1341800	1.49675	58.4586	4.82317	9.17609e-08
PF3D7_1247200	1.83972	47.3169	4.80201	7.12923e-10
PF3D7_0717500	49.4856	1386.52	4.80024	1.49417e-52
PF3D7_1439500	37.0129	1043.89	4.79344	4.34505e-62
PF3D7_1031900	4.86439	144.026	4.74077	6.43746e-13
PF3D7_1469200	6.26755	159.684	4.72332	6.15171e-24
PF3D7_0927200	14.7802	409.45	4.71593	3.2335e-14
PF3D7_1209300	7.57718	194.427	4.71358	3.75579e-21
PF3D7_1423300	30.2464	808.196	4.70606	3.46159e-54
PF3D7_1000100	1.30964	32.9126	4.69658	1.34778e-07
PF3D7_1311600	31.1195	785.288	4.66893	1.07108e-51
PF3D7_0916700	17.1501	448.381	4.65324	2.63224e-30
PF3D7_1023100	17.5866	468.21	4.64732	2.77203e-34
PF3D7_1143100	42.6569	1091.26	4.6359	2.03005e-48
PF3D7_0806600	3.36764	87.5794	4.63332	1.578e-10
PF3D7_1359700	2.21391	55.4747	4.63302	2.22839e-09
PF3D7_1116700	285.251	7011.13	4.61511	3.56235e-70
PF3D7_1359900	33.1152	838.473	4.61454	1.85587e-44
PF3D7_1208200	52.323	1270.18	4.60896	1.6108e-24
PF3D7_1017700	7.01595	190.176	4.60657	5.14919e-14
PF3D7_0801900	27.939	709.901	4.60044	3.42613e-28
PF3D7_1464600	90.8016	2190.82	4.5798	6.96227e-71
PF3D7_0813100	13.6576	315.265	4.53853	4.63138e-34
PF3D7_0730300	73.9634	1679.46	4.50224	5.20506e-54
PF3D7_1422900	12.4104	290.775	4.50167	2.48114e-33
PF3D7_1246900	26.2863	564.624	4.4582	2.05744e-36
PF3D7_1328800	1.43436	31.7424	4.45601	3.17218e-07
PF3D7_1410100	1.7462	50.8107	4.43796	3.97872e-07
PF3D7_1021900	69.0367	1507.31	4.43374	7.65743e-59
PF3D7_0712800	1.24729	36.8187	4.39104	1.62376e-06
PF3D7_1405700	18.3661	394.606	4.3877	2.48056e-36
PF3D7_0904300	1.49675	42.834	4.38359	5.7751e-07
PF3D7_1121000	10.2277	216.182	4.36371	9.82718e-28
PF3D7_0825300	3.83535	69.8957	4.35799	1.84717e-10
PF3D7_1029900	4.70845	92.2935	4.35702	9.38703e-15
PF3D7_1219300	5.98688	120.28	4.32917	5.21057e-06
PF3D7_1222700	4.6461	98.5066	4.32441	1.428e-13
PF3D7_1231400	12.9093	255.026	4.31915	1.71982e-20
PF3D7_0932000	7.48366	156.372	4.30997	1.00941e-21
PF3D7_0808700	3.80418	75.2367	4.30798	1.86345e-07
PF3D7_1322600	4.02246	81.4331	4.29591	1.29635e-12
PF3D7_0813000	17.0253	332.965	4.29095	5.12664e-31
PF3D7_1119700	9.261	176.627	4.2903	1.76388e-23
PF3D7_1131800	66.1679	1275.72	4.26302	5.90431e-40
PF3D7_1142300	34.5184	674.651	4.25868	4.78392e-44
PF3D7_1207300	2.68165	59.2165	4.24094	3.84291e-10
PF3D7_1441600	18.179	328.73	4.23494	9.04075e-20
PF3D7_1351300	0.904275	19.085	4.22468	7.92365e-05
PF3D7_1449600	0.873102	23.3701	4.21097	4.73835e-05
PF3D7_0728600	14.7802	276.749	4.20743	5.79282e-31
PF3D7_1011500	94.8555	1779.65	4.19589	6.14752e-28
PF3D7_1362900	7.20306	150.571	4.19282	5.42313e-11
PF3D7_1107100	11.9738	206.87	4.18154	2.95585e-17
PF3D7_0933100	3.21174	64.4572	4.17871	2.0964e-11
PF3D7_0903000	25.6003	462.125	4.17836	3.39046e-19
PF3D7_0808600	0.748373	19.4639	4.17415	0.000407684
PF3D7_0910700	1.12256	28.2319	4.16685	2.16418e-05
PF3D7_1114100.1	1.27846	27.2595	4.16019	5.87152e-06
PF3D7_0833500	0.779546	15.5912	4.1575	0.000901891
PF3D7_0730400	6.76646	119.389	4.14952	4.09891e-18
PF3D7_0911900	144.403	2542.98	4.13373	1.6095e-41
PF3D7_1249400	4.92674	88.833	4.12706	3.92581e-13
PF3D7_1303500	51.7308	915.454	4.12343	2.08456e-45
PF3D7_1018700	19.3016	351.574	4.11957	7.65547e-27
PF3D7_1210100	8.57501	147.818	4.10317	8.14321e-21
PF3D7_1466400	113.782	1925.28	4.08278	7.18775e-41
PF3D7_1472600	11.1319	193.207	4.07919	6.77772e-24
PF3D7_1023900	67.9764	1128.32	4.06245	9.03509e-41
PF3D7_1407600	13.034	225.362	4.05125	1.73408e-23
PF3D7_1033900	19.0834	332.686	4.03794	1.14849e-20
PF3D7_1449200	1.12256	25.5293	4.03003	0.00030697
PF3D7_1445600	34.4871	553.17	4.02848	2.2338e-24
PF3D7_0806500	64.7647	1060.56	4.02609	2.37738e-44
PF3D7_1104900	64.7646	1039.71	4.01326	4.54756e-35
PF3D7_1224200	24.2283	396.979	4.01194	1.51917e-29
PF3D7_1340900	71.5624	1159.05	4.00725	4.36915e-49
PF3D7_1133500	2.99346	47.7125	3.98896	4.09345e-09
PF3D7_0932200	94.637	1494.22	3.9758	6.90296e-52
PF3D7_1325800	12.2233	200.524	3.96437	1.07511e-16
PF3D7_1415100	17.649	282.238	3.9362	9.24347e-24
PF3D7_0809100	2.43219	41.8617	3.91601	1.54666e-07
PF3D7_1143600	3.49237	55.1125	3.90932	6.47398e-10
PF3D7_1475900	1.15373	20.2552	3.89583	0.000106336
PF3D7_1466100	60.6489	921.767	3.89202	2.29176e-33
PF3D7_0925200	55.0672	823.129	3.88733	1.12267e-38
PF3D7_1216400	16.1211	246.952	3.87866	1.37023e-24
PF3D7_0937800	2.08918	30.9846	3.86704	2.04392e-05
PF3D7_0821100	29.6851	437.671	3.86545	4.00764e-31
PF3D7_1365600	5.20737	75.1866	3.85507	7.25621e-12
PF3D7_1411200	29.4669	429.875	3.83345	1.84047e-29
PF3D7_1238900	12.2233	183.862	3.82854	2.17712e-19
PF3D7_1337800	5.05147	73.8186	3.82073	7.25621e-12
PF3D7_0930200	5.51917	73.6375	3.81972	5.52384e-10
PF3D7_1222500	44.2159	621.252	3.81688	2.89878e-38
PF3D7_1445000	10.6954	147.191	3.80975	5.45215e-16
PF3D7_1127900	11.8491	164.382	3.80963	5.84676e-20
PF3D7_1476300	2.02683	34.8573	3.80801	3.37711e-06
PF3D7_1232700	8.9492	127.399	3.80346	1.70843e-15
PF3D7_1126300	22.6692	312.794	3.80304	3.29676e-27
PF3D7_1112100	36.7322	503.56	3.79926	2.02335e-26
PF3D7_0924000	25.0078	339.922	3.7706	4.92782e-23
PF3D7_1239900	20.2994	283.556	3.76865	9.04293e-27
PF3D7_0717800	11.6932	169.837	3.76854	9.26742e-18
PF3D7_1219700	4.05367	65.0506	3.7665	2.28598e-08
PF3D7_0916000	14.4373	204.942	3.72645	9.65552e-13
PF3D7_0806800	289.679	3836.22	3.72442	7.13097e-48
PF3D7_1464700	57.4058	755.936	3.72155	7.02311e-33
PF3D7_1129600	11.0384	155.02	3.71229	1.94163e-16
PF3D7_1240300	1.52792	23.9468	3.70579	9.18584e-05
PF3D7_1431500	31.4937	419.887	3.69888	4.55237e-29
PF3D7_1344300	58.8713	760.023	3.68779	2.29377e-34
PF3D7_1120200	10.5083	137.749	3.68188	1.664e-12
PF3D7_1338000	37.886	494.695	3.6803	5.32905e-32
PF3D7_1404900	51.3565	651.66	3.6763	1.10376e-32
PF3D7_1231800	34.3313	450.13	3.67613	7.61804e-27
PF3D7_1240600	3.49237	47.0857	3.67253	5.10006e-05
PF3D7_1239200	66.6669	848.985	3.65607	5.23085e-34
PF3D7_1125700	13.6577	178.293	3.64169	3.49058e-11
PF3D7_0100100	1.68382	22.1999	3.63021	8.18837e-05
PF3D7_1362600	8.98037	110.192	3.62548	1.9615e-12
PF3D7_1030300	33.957	407.494	3.60112	2.04076e-22
PF3D7_1336400	19.3327	228.229	3.59603	2.83052e-20
PF3D7_1226100	57.2811	702.172	3.59598	4.23497e-31
PF3D7_1330500	42.5632	511.108	3.57871	3.30624e-26
PF3D7_1242200	32.5539	394.803	3.567	3.69553e-26
PF3D7_1471200	112.036	1310.79	3.55011	6.10982e-35
PF3D7_0721900	15.9651	193.834	3.53655	6.01504e-15
PF3D7_1004800	7.48363	79.076	3.48016	3.85161e-10
PF3D7_0800300	3.14936	33.0937	3.46378	1.82157e-05
PF3D7_1116100	26.723	309.233	3.46341	3.04396e-14
PF3D7_0712900	2.71283	31.9068	3.45596	0.000724374
PF3D7_0712000	2.52575	33.4893	3.45229	5.40179e-05
PF3D7_1425400	9.51049	108.874	3.42234	1.78653e-12
PF3D7_1026900	24.3219	269.48	3.41874	2.63379e-17
PF3D7_1245800	20.5489	229.399	3.41267	1.11697e-16
PF3D7_1107300	272.592	2899.3	3.40813	2.56936e-35
PF3D7_0720700	50.8577	544.154	3.40076	3.01059e-30
PF3D7_1240900	7.3901	78.0703	3.37781	1.01799e-09
PF3D7_1125300	64.5153	668.652	3.36783	1.07801e-30
PF3D7_0728800	33.2086	337.746	3.36762	4.8837e-19
PF3D7_0809200	28.0013	284.133	3.35734	2.16079e-22
PF3D7_1446300	33.4269	340.053	3.35177	1.2364e-24
PF3D7_1454500	64.484	650.506	3.34511	2.59997e-25
PF3D7_0812900	3.74183	39.9002	3.33431	2.0611e-05
PF3D7_1108100	2.52575	30.9679	3.33429	0.000111527
PF3D7_1231200	9.63519	96.0185	3.32916	3.23613e-12
PF3D7_1131900	20.7359	201.365	3.3261	4.12713e-14
PF3D7_1329600	37.0752	368.614	3.31974	2.38518e-23
PF3D7_1331400	8.5127	92.6891	3.29895	9.66215e-08
PF3D7_1238400	7.26538	72.4673	3.28791	3.10829e-09
PF3D7_0718400	36.8257	354.31	3.28159	4.58272e-19
PF3D7_0727200	85.1577	834.817	3.28097	7.5575e-18
PF3D7_1436300	127.908	1243.7	3.2757	2.40715e-32
PF3D7_1351700	13.2212	138.242	3.27567	3.78946e-08
PF3D7_1354400	32.7721	315.315	3.27089	3.37183e-23
PF3D7_1241400	15.2792	153.405	3.2608	2.37358e-10
PF3D7_1416500	57.4994	552.889	3.25152	3.84968e-29
PF3D7_1226000	33.6453	328.482	3.25096	3.36179e-18
PF3D7_0711700	3.08701	31.7424	3.23658	2.05239e-05
PF3D7_1420200	17.7113	164.365	3.23035	2.91328e-16
PF3D7_1365700	54.506	521.377	3.22567	3.63568e-22
PF3D7_1342900	83.2243	762.478	3.20013	1.07855e-27
PF3D7_1019100	74.3374	677.88	3.1991	4.34063e-22
PF3D7_1467900	53.2586	486.52	3.19821	1.12939e-24
PF3D7_0817200	40.8794	372.01	3.19288	2.76853e-22
PF3D7_0806300	6.57938	62.6769	3.19036	1.11444e-06
PF3D7_1113100	26.0057	241.744	3.1879	3.12022e-16
PF3D7_1331100	36.3581	335.57	3.18385	1.06095e-22
PF3D7_1138000	2.83755	27.6552	3.17893	6.61052e-05
PF3D7_1116800	55.6908	508.041	3.17644	3.28514e-12
PF3D7_0907800	16.4952	153.438	3.16438	2.22935e-13
PF3D7_1017400	42.9686	388.311	3.15973	5.49135e-13
PF3D7_1329100	171.563	1539.88	3.15968	1.40951e-23
PF3D7_1104200	157.843	1405.19	3.15168	2.42403e-32
PF3D7_0919900	52.9781	477.011	3.13919	9.96446e-20
PF3D7_1303700	6.32993	57.8485	3.12638	6.60322e-08
PF3D7_0903300	22.2327	193.207	3.122	5.20386e-17
PF3D7_1033100	415.998	3616.48	3.11351	2.11688e-37
PF3D7_1439900	21.0478	183.517	3.11264	1.33638e-12
PF3D7_1118700	4.3343	42.2573	3.11176	1.25265e-05
PF3D7_1336700	56.0025	470.154	3.08463	6.41425e-15
PF3D7_0927900	57.9983	498.584	3.08025	4.45791e-23
PF3D7_0807400	4.24074	38.9613	3.07474	1.59354e-05
PF3D7_0724800	55.6284	465.343	3.06138	6.51692e-21
PF3D7_0807700	12.2233	101.655	3.06067	1.55108e-11
PF3D7_1112000	15.3726	126.789	3.06056	6.34716e-13
PF3D7_0726100	3.08701	27.853	3.04504	0.000126906
PF3D7_1358400	3.55475	33.4893	3.0339	0.000193268
PF3D7_1004700	9.85347	80.7895	3.01711	4.8835e-08
PF3D7_1105200	3.58593	32.3358	3.01552	8.69498e-05
PF3D7_1212800	111.008	902.205	3.00706	1.25632e-23
PF3D7_1136000	13.5953	111.395	3.00668	5.94696e-12
PF3D7_0805600	7.67074	61.5568	2.9926	1.51555e-07
PF3D7_1249700	26.8786	210.1	2.99074	5.81679e-07
PF3D7_1130500	35.2979	285.436	2.98695	4.94161e-11
PF3D7_1431200	20.1124	167.876	2.98676	8.05638e-11
PF3D7_1007700	246.15	1958.29	2.98446	2.69246e-32
PF3D7_1255200	86.8722	686.353	2.97569	1.27979e-07
PF3D7_1132800	42.0019	325.186	2.97298	1.59499e-14
PF3D7_0906400	6.64177	57.0739	2.96389	4.09825e-06
PF3D7_1449500	18.8962	144.918	2.95197	2.1857e-12
PF3D7_1418200	5.45683	42.4551	2.94558	3.69029e-06
PF3D7_1414100	9.66636	72.0717	2.92622	5.30362e-08
PF3D7_1368700	55.4414	421.469	2.92257	4.5732e-22
PF3D7_1303600	7.82664	58.2274	2.9212	2.05786e-07
PF3D7_1132000	71.3753	539.078	2.91237	1.08609e-24
PF3D7_0815800	46.804	351.295	2.89594	7.97982e-11
PF3D7_1008100	114.593	854.738	2.89213	1.15655e-27
PF3D7_1315400	100.624	747.066	2.88966	6.18178e-18
PF3D7_1420700	232.71	1726.5	2.88742	3.04115e-29
PF3D7_1013200	19.7693	144.506	2.8759	4.2306e-13
PF3D7_1216300	7.76429	58.8375	2.86979	2.22476e-06
PF3D7_0719500	13.9071	103.633	2.83222	9.7099e-09
PF3D7_1223100	33.8012	246.573	2.83122	6.45645e-15
PF3D7_1435200	7.20299	49.6739	2.82612	7.68033e-06
PF3D7_1031800	6.0493	45.1577	2.826	8.50814e-05
PF3D7_0828200	24.353	174.599	2.82415	3.98861e-08
PF3D7_1320300	14.8738	107.704	2.82074	1.45857e-10
PF3D7_0818600	616.622	4372.18	2.82033	2.13884e-29
PF3D7_0932100	20.9854	153.059	2.81528	2.96044e-11
PF3D7_1202600	78.2041	547.236	2.81077	1.18092e-21
PF3D7_1429900	65.5756	465.641	2.80407	3.07901e-11
PF3D7_1327400	19.8004	133.397	2.795	1.67749e-09
PF3D7_0934900	4.14719	29.5999	2.7931	0.000154887
PF3D7_0931900	9.16748	65.8419	2.78432	4.79845e-07
PF3D7_1028500	64.8894	442.878	2.7822	8.84576e-17
PF3D7_1451200	140.038	959.97	2.78027	1.79258e-19
PF3D7_1115200	70.7205	487.309	2.77825	2.85347e-14
PF3D7_1108700	19.2704	134.782	2.77356	1.66187e-11
PF3D7_1403800	6.95357	49.0805	2.73641	6.18206e-06
PF3D7_1351600	58.4349	393.073	2.72942	4.09069e-16
PF3D7_0933000	36.7011	243.21	2.72096	5.52411e-15
PF3D7_1414500	40.5053	269.976	2.7156	3.73092e-14
PF3D7_1017000	91.6748	605.661	2.70941	1.19519e-20
PF3D7_0907200	31.6184	203.886	2.69749	8.33347e-14
PF3D7_1205400	23.6982	149.565	2.69199	6.25256e-10
PF3D7_1455900	7.88902	52.8055	2.68442	5.57445e-05
PF3D7_1138800	47.4276	302.741	2.66582	1.26336e-11
PF3D7_0900100	6.48579	38.7635	2.66344	0.000626279
PF3D7_1331500	17.5866	116.307	2.65705	4.8201e-07
PF3D7_0717300	44.0288	274.805	2.65149	5.75912e-15
PF3D7_1019900	8.38793	54.9314	2.64636	5.3721e-06
PF3D7_1314200	172.622	1064.61	2.6158	6.84771e-07
PF3D7_1207500	14.9361	91.5189	2.61342	1.67754e-08
PF3D7_0810300	30.1841	186.598	2.60962	2.79043e-12
PF3D7_1206900	7.60839	47.5314	2.57074	3.47967e-05
PF3D7_0811300	119.333	709.692	2.56091	3.85663e-13
PF3D7_1250200	51.9802	308.706	2.55949	1.16438e-15
PF3D7_0811600	12.9405	74.2142	2.54676	1.25487e-06
PF3D7_1115900	13.7824	80.8396	2.54668	2.74954e-07
PF3D7_0934700	75.7719	441.725	2.54309	1.72062e-17
PF3D7_1231000	26.9723	154.839	2.53364	1.11928e-10
PF3D7_0817300	105.644	608.054	2.5171	3.16183e-10
PF3D7_0803500	18.7403	109.005	2.51492	4.12469e-06
PF3D7_1403900	26.0056	145.314	2.50052	1.21837e-08
PF3D7_1243600	223.169	1262.17	2.4952	2.51337e-23
PF3D7_1219000	58.3724	328.485	2.4869	1.11317e-08
PF3D7_1003000	11.2878	60.7656	2.48063	1.90285e-05
PF3D7_1344100	8.232	44.7787	2.47761	0.000108195
PF3D7_1333200	55.2231	306.547	2.47279	4.39395e-15
PF3D7_1451700	13.7201	81.1852	2.4713	0.000309433
PF3D7_1402100	121.765	675.854	2.47031	7.16606e-07
PF3D7_0907400	225.008	1247.17	2.46843	2.31576e-17
PF3D7_1126600	36.7322	201.348	2.46651	2.38713e-11
PF3D7_0801800	35.828	199.618	2.45672	4.48107e-12
PF3D7_1232600	12.0362	67.5888	2.45412	1.90277e-06
PF3D7_1404800	28.4378	151.889	2.44795	4.99441e-08
PF3D7_0821000	53.321	290.989	2.44057	6.19758e-14
PF3D7_1428500	21.3908	116.834	2.43857	6.76557e-09
PF3D7_1110600	36.3893	199.47	2.43517	2.58239e-10
PF3D7_1129900	136.982	738.052	2.42952	1.81673e-18
PF3D7_1438400	36.5452	198.183	2.42947	1.61938e-08
PF3D7_1208900	281.042	1515	2.42742	1.49313e-22
PF3D7_1309200	30.9324	163.755	2.42353	4.46905e-09
PF3D7_0707700	140.474	755.722	2.4198	1.23495e-17
PF3D7_0930800	91.2379	485.202	2.41633	2.25031e-09
PF3D7_1146600	49.4232	262.691	2.4152	8.3967e-13
PF3D7_1227300	9.60405	54.3379	2.40252	8.56417e-05
PF3D7_1342100	229.561	1221.51	2.39879	9.83161e-13
PF3D7_1364000	12.9405	69.5502	2.38708	1.25992e-05
PF3D7_1328500	23.0122	119.965	2.38572	4.69921e-09
PF3D7_1339300	95.7283	495.271	2.37277	6.44237e-16
PF3D7_0818000	22.0767	112.78	2.37259	2.00537e-07
PF3D7_1414200	47.7393	243.92	2.35618	3.62752e-07
PF3D7_1322300	38.7591	200.755	2.35121	4.67273e-10
PF3D7_1437000	81.447	413.509	2.34472	1.71557e-13
PF3D7_1117200	38.3848	191.427	2.3421	3.25647e-08
PF3D7_1206100	18.2414	95.804	2.33496	2.63342e-06
PF3D7_1248700	73.1837	367.346	2.33411	1.08703e-11
PF3D7_1106100	13.5017	68.3633	2.32911	3.08525e-06
PF3D7_0812600	30.2777	154.608	2.31706	3.35076e-08
PF3D7_1024000	42.9998	215.803	2.31225	2.31536e-11
PF3D7_0729500	58.6531	292.655	2.30808	5.89268e-07
PF3D7_1433400	110.914	548.553	2.29967	2.5668e-15
PF3D7_1248500	134.706	664.417	2.28817	2.20405e-12
PF3D7_1140800	29.4669	141.588	2.25935	3.16414e-09
PF3D7_0715200	34.6743	164.365	2.22588	1.69466e-09
PF3D7_1468100	171.812	798.67	2.21795	3.35623e-15
PF3D7_0804900	21.4219	100.122	2.21358	7.68102e-07
PF3D7_0912100	36.514	170.991	2.21185	9.64576e-10
PF3D7_1429200	24.2907	114.296	2.20933	4.88725e-07
PF3D7_0713700	38.5096	178.243	2.19619	3.25647e-08
PF3D7_0920700	30.1841	140.056	2.19492	8.74528e-08
PF3D7_1320000	55.7843	252.984	2.19079	2.31324e-10
PF3D7_0722300	106.143	480.586	2.18551	2.92377e-08
PF3D7_0804700	360.274	1630.76	2.17065	3.95818e-06
PF3D7_1355700	42.1578	186.78	2.1668	2.20445e-07
PF3D7_1429700	81.6965	365.532	2.15643	4.72388e-13
PF3D7_1442500	17.0877	77.1313	2.14718	7.06647e-06
PF3D7_0816200	46.8974	203.722	2.13718	3.52941e-07
PF3D7_1319600	26.6604	114.922	2.13503	2.9979e-05
PF3D7_1014300	23.1369	101.243	2.13419	3.68308e-06
PF3D7_1120300	17.0876	74.412	2.13332	2.9528e-05
PF3D7_1009800	17.6177	76.1756	2.1176	9.40214e-05
PF3D7_1462400	51.5436	223.022	2.10781	1.37384e-09
PF3D7_1307700	47.6147	201.482	2.06889	5.32673e-05
PF3D7_1206700	80.4804	336.245	2.06393	1.21315e-08
PF3D7_1238500	86.2801	357.408	2.05491	6.84882e-10
PF3D7_1227500	14.0942	59.5787	2.05433	0.000153711
PF3D7_1409900	98.4723	406.374	2.03823	3.39459e-08
PF3D7_1415200	13.8136	58.0296	2.03215	0.000145408
PF3D7_1360800	607.64	2456.21	2.0131	6.30113e-11
PF3D7_1340300	78.5783	19.085	-2.02052	0.000273696
PF3D7_1456500	122.42	29.5999	-2.03267	1.13846e-05
PF3D7_1447000	738.449	180.188	-2.03396	6.30136e-10
PF3D7_0910200	158.404	38.5656	-2.03578	1.62772e-06
PF3D7_0903900	318.617	76.3234	-2.04734	2.96038e-08
PF3D7_1011800	561.585	134.189	-2.05802	1.77076e-09
PF3D7_1229500	509.168	117.839	-2.10823	1.1904e-10
PF3D7_1346100	290.802	67.1932	-2.11064	2.60081e-09
PF3D7_1310400	60.7422	13.8276	-2.11206	0.000728162
PF3D7_1126200	375.212	86.0971	-2.12493	9.1237e-10
PF3D7_1419700	75.8342	16.9425	-2.13511	0.000256591
PF3D7_1008000	75.5225	16.5469	-2.15106	0.000251912
PF3D7_1216900	177.986	38.9446	-2.17338	2.84572e-07
PF3D7_1331800	342.533	74.3953	-2.19873	1.42113e-09
PF3D7_1137300	86.0617	18.5083	-2.20493	0.000420194
PF3D7_0827000	144.653	30.5722	-2.21935	2.72717e-06
PF3D7_1012300	70.6582	15.1956	-2.22152	0.000245155
PF3D7_1406200	79.7944	16.349	-2.23194	0.000228591
PF3D7_0823300	71.7806	14.9978	-2.24019	0.000223592
PF3D7_1312600	245.775	51.0252	-2.25811	4.41416e-09
PF3D7_1367000	69.3485	14.421	-2.28214	0.000400328
PF3D7_1354500	60.5863	11.4872	-2.35046	0.000426123
PF3D7_1302500	66.1991	12.6574	-2.36023	0.00016374
PF3D7_1442700	55.4102	10.3171	-2.36916	0.000578963
PF3D7_1452400	94.9175	17.9148	-2.37168	4.04714e-05
PF3D7_0929300	51.8243	9.93813	-2.39282	0.00089966
PF3D7_1124900	182.881	34.6762	-2.39662	2.19732e-07
PF3D7_0912900	109.043	19.4639	-2.43278	1.83611e-05
PF3D7_1431600	123.73	22.9912	-2.43991	3.77298e-06
PF3D7_1462800	2143.6	392.956	-2.44124	1.19225e-19
PF3D7_1344900	177.955	31.9235	-2.44198	2.47832e-07
PF3D7_1305000	77.2375	14.2232	-2.45031	6.83336e-05
PF3D7_0818900	6110.59	1103.7	-2.46397	4.27165e-21
PF3D7_1427300	72.9032	13.2508	-2.46901	0.000117428
PF3D7_1434700	53.9446	9.54251	-2.46926	0.000392103
PF3D7_0818400	119.24	21.4421	-2.48986	0.000113607
PF3D7_1130400	197.974	35.0885	-2.49448	0.000175008
PF3D7_1460700	408.046	71.0659	-2.50264	5.31572e-12
PF3D7_0812400	395.074	67.9677	-2.52997	3.51107e-13
PF3D7_1133100	75.5848	13.053	-2.53172	4.32707e-05
PF3D7_1105400	649.05	111.626	-2.53831	3.02536e-12
PF3D7_1303400	94.4187	15.9701	-2.54902	5.00422e-06
PF3D7_1464500	70.9699	11.8829	-2.56676	5.61039e-05
PF3D7_1356100	45.5567	7.39997	-2.57372	0.000909641
PF3D7_1323600	108.544	17.717	-2.57615	1.91787e-06
PF3D7_0919000	396.165	66.4353	-2.57726	1.89928e-10
PF3D7_1006400	78.6407	13.053	-2.59007	2.47702e-05
PF3D7_1317100	296.103	49.295	-2.59225	2.52489e-09
PF3D7_1430900	46.118	7.59778	-2.5936	0.000895054
PF3D7_1474600	65.8561	10.5149	-2.60343	9.16481e-05
PF3D7_1337300	148.737	24.557	-2.60806	6.75047e-06
PF3D7_0815200	284.721	46.7569	-2.60886	4.01106e-10
PF3D7_1113400	320.207	51.9976	-2.61185	1.14601e-12
PF3D7_1445900	414.407	67.5888	-2.61277	2.15304e-13
PF3D7_1336800	81.4469	13.2508	-2.6168	8.86054e-05
PF3D7_1229400	122.981	19.2661	-2.61778	5.42401e-06
PF3D7_1004900	78.9837	12.4596	-2.62037	2.27999e-05
PF3D7_1314900	60.3681	9.54251	-2.62432	0.000144476
PF3D7_1347700	91.5812	14.2065	-2.62473	2.11846e-05
PF3D7_1352500	206.424	33.3082	-2.62784	7.53185e-10
PF3D7_0726900	61.6777	9.74032	-2.64178	0.000174059
PF3D7_1211700	139.757	21.6065	-2.65198	4.25178e-07
PF3D7_1424400	543.344	84.7291	-2.67757	2.05472e-15
PF3D7_1003500	310.197	47.7125	-2.68919	5.65876e-13
PF3D7_1132300	63.9228	9.54251	-2.70905	6.80719e-05
PF3D7_1205100	57.6553	8.57014	-2.72383	0.000134104
PF3D7_1026300	43.4676	6.42761	-2.72854	0.000800208
PF3D7_1344600	58.1853	8.37233	-2.74106	0.000149358
PF3D7_0926100	265.95	39.1424	-2.7498	3.03479e-12
PF3D7_1010600	100.624	14.0087	-2.76301	2.77854e-05
PF3D7_1349200	274.026	40.1314	-2.77237	4.93349e-11
PF3D7_0716000	44.5901	6.2298	-2.77676	0.000706702
PF3D7_0814200	128.313	18.7061	-2.7814	8.4714e-07
PF3D7_1421800	59.3703	8.17452	-2.7821	0.000134303
PF3D7_1473500	44.6524	6.03198	-2.78213	0.000868064
PF3D7_1026800	541.972	77.6913	-2.78637	2.34971e-16
PF3D7_1237200	134.518	19.085	-2.7939	5.28098e-08
PF3D7_1412300	168.569	24.3591	-2.80025	1.49514e-07
PF3D7_1470600	90.1155	12.4596	-2.80294	4.07597e-06
PF3D7_1105700	76.8944	10.9105	-2.80383	3.3159e-05
PF3D7_1431000	55.2543	7.9934	-2.81732	0.000579116
PF3D7_1342800	848.458	119.999	-2.81964	3.49918e-16
PF3D7_1106700	68.912	9.54251	-2.82561	4.23895e-05
PF3D7_1461300	122.794	16.7447	-2.83255	5.26019e-07
PF3D7_0929200	123.698	16.9425	-2.84169	1.01748e-07
PF3D7_1143400	117.057	16.1679	-2.84188	4.73468e-07
PF3D7_0729300	62.6131	8.37233	-2.84252	9.42177e-05
PF3D7_0716400	70.8452	9.74032	-2.8475	2.35446e-05
PF3D7_1352200	55.8155	7.59778	-2.85592	0.000147727
PF3D7_1228900	70.0033	9.14688	-2.86078	4.21558e-05
PF3D7_1205600	86.3738	11.4872	-2.86429	3.67101e-06
PF3D7_0823200	252.48	33.885	-2.88378	2.18815e-12
PF3D7_1456700	136.576	18.3105	-2.88478	1.16216e-07
PF3D7_1324800	118.99	15.7723	-2.88898	3.09103e-07
PF3D7_1302800	355.442	47.7292	-2.89668	1.20159e-12
PF3D7_1008700	1253.08	167.349	-2.90204	3.70939e-16
PF3D7_1457700	88.6813	11.0916	-2.91863	8.28847e-06
PF3D7_1432800	41.5654	5.05962	-2.92786	0.000868223
PF3D7_1033700	117.026	14.9978	-2.94874	9.04584e-08
PF3D7_1455500	76.5203	9.74032	-2.96222	7.82946e-06
PF3D7_1330800	1474.21	186.944	-2.96795	1.7644e-18
PF3D7_1441800	51.606	6.2298	-2.98031	0.000172894
PF3D7_1340700	43.1245	5.05962	-2.98539	0.000639075
PF3D7_1235700	480.699	60.5844	-2.98821	1.01908e-15
PF3D7_0709600	68.3194	7.7789	-3.00294	0.000280437
PF3D7_1421200	337.232	41.4994	-3.02928	6.14178e-13
PF3D7_1341300	371.033	44.7954	-3.04348	3.8067e-16
PF3D7_1142600	348.114	41.0704	-3.04523	8.19661e-12
PF3D7_1021300	46.7416	5.45525	-3.0737	0.000287173
PF3D7_1446400	92.1736	10.9105	-3.07554	1.08398e-06
PF3D7_1354800	47.3341	5.65306	-3.07798	0.000371044
PF3D7_1427600	93.3896	11.1083	-3.0812	2.18738e-06
PF3D7_0931300	46.6794	5.25743	-3.09305	0.000490962
PF3D7_0818800	57.6552	6.82323	-3.09491	0.000150898
PF3D7_1467500	38.2913	4.28507	-3.10258	0.000872781
PF3D7_1415400	57.3745	6.42761	-3.10667	0.000126518
PF3D7_1206600	110.727	12.064	-3.11426	7.69345e-07
PF3D7_1457000	242.47	27.6552	-3.11881	4.03835e-13
PF3D7_1320800	256.595	29.6166	-3.12098	2.796e-11
PF3D7_0910800	57.9046	5.83417	-3.15646	0.000372734
PF3D7_1136400	57.8736	6.03198	-3.15799	9.62061e-05
PF3D7_1005500	156.658	17.5359	-3.1657	2.25127e-09
PF3D7_0711500	210.321	22.5788	-3.16752	3.22068e-10
PF3D7_1358100	69.7849	7.59778	-3.16757	3.03391e-05
PF3D7_1203000	70.5334	7.39997	-3.20419	8.98659e-06
PF3D7_1468700	1314.38	141.605	-3.20972	1.218e-24
PF3D7_0716300	750.64	80.0484	-3.22146	1.18092e-21
PF3D7_0722500	41.503	4.08726	-3.22514	0.000558825
PF3D7_0903700	1045.25	110.621	-3.23388	8.14702e-27
PF3D7_1126500	133.521	13.6298	-3.25318	4.46905e-09
PF3D7_1118200	434.831	44.7954	-3.26616	4.22239e-16
PF3D7_1123900	85.22	8.76795	-3.26931	2.62329e-06
PF3D7_1453900	63.9228	6.42761	-3.26975	2.36516e-05
PF3D7_0925400	54.1005	5.45525	-3.28018	8.44218e-05
PF3D7_1350200	43.7794	4.48288	-3.28269	0.000382983
PF3D7_0713900	94.8864	9.34469	-3.28404	3.93356e-07
PF3D7_1032500	84.7522	8.17452	-3.28596	3.25089e-06
PF3D7_1219900	43.3428	4.08726	-3.28612	0.000409953
PF3D7_1241900	43.6858	4.28507	-3.29327	0.000316654
PF3D7_0722400	182.009	18.5083	-3.30137	6.17082e-11
PF3D7_0909900	53.6951	4.86181	-3.30254	0.000196943
PF3D7_1027800	799.534	80.4774	-3.30987	7.6276e-14
PF3D7_0727400	121.36	11.8829	-3.34317	1.48816e-08
PF3D7_1367500	67.3528	6.2298	-3.35278	1.5668e-05
PF3D7_1130100	110.571	10.3171	-3.35768	6.0285e-08
PF3D7_0927300	45.4008	4.08726	-3.35846	0.000254427
PF3D7_1037600	68.756	6.42761	-3.37752	8.91086e-06
PF3D7_0810500	45.7751	4.08726	-3.37834	0.000414638
PF3D7_1013100	80.4804	7.59778	-3.38323	2.10753e-06
PF3D7_1441400	57.8423	5.25743	-3.38339	4.90349e-05
PF3D7_1103800	150.671	13.8276	-3.4201	3.79659e-10
PF3D7_1447200	60.3682	5.65306	-3.4312	5.53416e-05
PF3D7_1343400	37.0129	3.31271	-3.43608	0.000827385
PF3D7_1465900	420.3	37.9722	-3.44794	7.34809e-19
PF3D7_1354300	107.203	9.54251	-3.45084	5.38509e-08
PF3D7_1212000	71.9053	5.83417	-3.46569	3.77619e-05
PF3D7_1450400	83.5361	6.80654	-3.46997	1.433e-05
PF3D7_1402300	130.964	10.8938	-3.47927	5.26948e-07
PF3D7_1117100	74.5247	6.62542	-3.48748	4.073e-06
PF3D7_1143300	63.5797	5.45525	-3.50332	2.89135e-05
PF3D7_0823800	51.7306	4.48288	-3.50493	0.000151836
PF3D7_0913000	75.5848	6.42761	-3.50822	4.2482e-06
PF3D7_0925500	39.3826	3.31271	-3.51533	0.000652901
PF3D7_0910400	39.102	3.1149	-3.52143	0.000637731
PF3D7_0807000	39.5386	3.31271	-3.52733	0.000552228
PF3D7_0917500	88.8371	7.39997	-3.53009	7.06515e-07
PF3D7_1413900	78.4535	6.82323	-3.53297	9.15452e-06
PF3D7_0708000	77.7988	6.82323	-3.5354	5.21386e-06
PF3D7_1313800	65.1389	5.45525	-3.54711	1.31065e-05
PF3D7_1439800	154.475	13.053	-3.5587	3.4094e-10
PF3D7_0709700	52.0114	3.88945	-3.5685	0.000158027
PF3D7_1431700	395.854	33.1104	-3.56934	2.82757e-19
PF3D7_1426800	52.9468	4.08726	-3.57663	7.07224e-05
PF3D7_1318800	133.115	11.3061	-3.58247	2.48334e-08
PF3D7_1211200	54.4747	4.48288	-3.58502	7.71501e-05
PF3D7_1020900	156.72	12.8552	-3.58786	1.13522e-10
PF3D7_1321300	41.4096	3.1149	-3.61638	0.000371444
PF3D7_0904900	145.713	11.2894	-3.61922	9.20394e-10
PF3D7_0906910	55.0672	4.08726	-3.63497	5.00485e-05
PF3D7_0827300	42.4385	3.1149	-3.64059	0.000337732
PF3D7_0715000	82.1954	6.2298	-3.64064	1.1983e-06
PF3D7_0813400	266.886	20.4363	-3.64835	1.35395e-13
PF3D7_1025300	71.4687	5.65306	-3.65599	1.4304e-05
PF3D7_1448500	96.0401	7.00435	-3.65924	4.59776e-07
PF3D7_1206200	219.177	16.9425	-3.6605	3.70719e-12
PF3D7_1428300	178.329	13.6298	-3.66566	1.74348e-11
PF3D7_0714500	57.4058	4.48288	-3.671	3.8215e-05
PF3D7_1350500	43.2493	3.1149	-3.6805	0.000301487
PF3D7_1249300	111.818	8.17452	-3.68772	3.01864e-08
PF3D7_1454400	169.442	12.8552	-3.68906	9.63507e-10
PF3D7_1405600	316.964	23.9468	-3.68967	1.22756e-16
PF3D7_1108400	223.48	16.9425	-3.69219	1.88302e-13
PF3D7_1469600	267.946	20.453	-3.7043	1.67677e-15
PF3D7_1028300	72.5601	5.25743	-3.70793	4.82278e-06
PF3D7_0812100	171.75	12.8552	-3.71971	1.48526e-11
PF3D7_0824200	45.2137	3.31271	-3.72628	0.000201342
PF3D7_1214300	45.3697	3.31271	-3.73352	0.000210415
PF3D7_0707900	76.4267	5.85087	-3.7422	1.04091e-05
PF3D7_1467600	45.0267	2.91709	-3.74677	0.000264773
PF3D7_1129200	131.089	9.14688	-3.75219	3.83046e-09
PF3D7_1453800	162.27	11.685	-3.75336	1.4229e-09
PF3D7_1471000	46.2738	3.1149	-3.75514	0.000256087
PF3D7_1130200	803.463	59.2165	-3.75959	2.34432e-27
PF3D7_0719600	321.984	23.5679	-3.75988	2.67548e-17
PF3D7_1119600	105.301	7.39997	-3.77917	3.77429e-08
PF3D7_1104800	47.2405	3.31271	-3.78614	0.000145227
PF3D7_1103700	77.6739	5.45525	-3.7947	2.63342e-06
PF3D7_1439700	48.0824	3.31271	-3.79596	0.000194893
PF3D7_1146000	77.2062	5.05962	-3.80438	3.50285e-06
PF3D7_1224500	47.2717	2.91709	-3.80579	0.000203781
PF3D7_0924700	63.7045	4.08726	-3.83346	1.66369e-05
PF3D7_1456800	64.4531	4.48288	-3.83485	3.44706e-05
PF3D7_0812500	217.961	14.7999	-3.84343	9.5201e-13
PF3D7_1118300	282.289	19.085	-3.86029	5.80229e-16
PF3D7_0802200	65.3884	4.28507	-3.86811	8.91086e-06
PF3D7_1469300	51.2006	3.51052	-3.87407	0.000133271
PF3D7_1144300	175.647	11.685	-3.87776	6.61304e-12
PF3D7_1423000	66.885	4.28507	-3.8825	2.0611e-05
PF3D7_1405800	81.4782	5.05962	-3.88413	1.42072e-06
PF3D7_1406800	34.6119	2.14254	-3.88798	0.000976224
PF3D7_1307000	51.5124	3.1149	-3.91787	7.79154e-05
PF3D7_0711400	84.6899	5.45525	-3.9225	7.1942e-07
PF3D7_1124700	116.963	7.39997	-3.92479	1.36777e-08
PF3D7_0720600	36.2021	2.14254	-3.93354	0.00098795
PF3D7_1121100	84.5341	5.05962	-3.94214	7.24556e-07
PF3D7_1015600	422.608	27.6718	-3.94256	6.70239e-17
PF3D7_1434500	188.494	12.2785	-3.95559	1.79297e-11
PF3D7_0916200	52.8844	3.1149	-3.9574	6.03074e-05
PF3D7_1007600	36.3581	2.14254	-3.96292	0.00084058
PF3D7_0816600	172.062	11.1083	-3.96693	5.08262e-11
PF3D7_1443600	36.2334	1.94472	-3.97316	0.000937071
PF3D7_0721100	306.767	19.4806	-3.97433	4.53745e-17
PF3D7_0813200	71.0635	4.48288	-3.97815	4.91384e-06
PF3D7_1418000	36.8258	1.94472	-3.98299	0.000808758
PF3D7_1034900	138.229	8.17452	-3.98651	2.41895e-09
PF3D7_0822600	123.324	7.59778	-3.99339	6.37274e-09
PF3D7_0710800	55.0674	3.31271	-4.00101	0.000138927
PF3D7_1209200	54.3812	3.1149	-4.0027	4.73905e-05
PF3D7_1202000	37.4182	1.94472	-4.00837	0.000709357
PF3D7_1417900	38.1354	2.14254	-4.00919	0.000706702
PF3D7_0915100	37.8548	2.14254	-4.01894	0.000616455
PF3D7_1418900	38.0107	1.94472	-4.03313	0.00063584
PF3D7_1204300	458.467	27.4573	-4.03483	1.33118e-20
PF3D7_0715900	74.0569	4.28507	-4.04029	3.08016e-06
PF3D7_1468900	38.6967	2.14254	-4.04301	0.000516815
PF3D7_1108900	38.6343	1.94472	-4.04488	0.000692608
PF3D7_1364500	38.2602	1.94472	-4.05022	0.000716151
PF3D7_1028400	75.4912	4.48288	-4.05267	3.68308e-06
PF3D7_1250300	38.9773	1.94472	-4.06594	0.000557899
PF3D7_0820200	39.9751	2.14254	-4.07536	0.00055037
PF3D7_0926800	95.1983	5.65306	-4.08568	2.4966e-07
PF3D7_1452600	58.2166	3.31271	-4.08606	2.72226e-05
PF3D7_1250800	40.5676	2.14254	-4.1073	0.00039955
PF3D7_1004200	77.5182	4.08726	-4.12435	2.1769e-06
PF3D7_1012700	40.6924	1.94472	-4.13088	0.000419886
PF3D7_0719200	41.6278	2.34035	-4.13341	0.000394651
PF3D7_1142500	173.091	9.34469	-4.14642	8.30555e-12
PF3D7_0920900	42.6567	2.34035	-4.15241	0.000387784
PF3D7_1415800	42.002	2.14254	-4.16214	0.000309433
PF3D7_0926400	62.3013	3.31271	-4.16741	2.56561e-05
PF3D7_0729100	41.9084	1.94472	-4.17051	0.000351748
PF3D7_0923900	158.622	8.37233	-4.18076	5.38725e-11
PF3D7_1439100	61.6466	2.91709	-4.18736	2.11846e-05
PF3D7_1326400	82.5695	4.28507	-4.19462	1.04661e-06
PF3D7_0929100	42.5633	1.94472	-4.19937	0.000360122
PF3D7_1432100	85.0952	4.68069	-4.20401	2.56183e-06
PF3D7_1209900	44.0911	2.34035	-4.20703	0.000278317
PF3D7_1008800	301.809	15.9701	-4.21005	6.46576e-16
PF3D7_0926700	64.3593	3.31271	-4.21512	1.83356e-05
PF3D7_0802300	63.7668	3.1149	-4.21678	1.6801e-05
PF3D7_1029800	43.4052	1.94472	-4.22212	0.00028307
PF3D7_1366900	104.054	5.05962	-4.2325	7.68488e-08
PF3D7_1102000	85.8435	4.28507	-4.24346	1.27819e-06
PF3D7_1232200	146.492	7.39997	-4.25197	1.73065e-10
PF3D7_0721400	65.6378	3.31271	-4.25322	1.01842e-05
PF3D7_0717700	228.469	11.4872	-4.25717	6.19758e-14
PF3D7_1440800	45.9308	2.34035	-4.25741	0.000250164
PF3D7_1347500	1147.62	59.8099	-4.26046	8.6571e-30
PF3D7_1462700	208.42	10.1192	-4.27441	3.48228e-12
PF3D7_1126900	46.461	2.34035	-4.28951	0.000194522
PF3D7_1434000	46.8975	2.34035	-4.29762	0.000183002
PF3D7_1402700	175.273	8.96577	-4.30561	2.03995e-11
PF3D7_0823100	69.5667	3.51052	-4.31982	8.78722e-06
PF3D7_1357800	408.919	20.0574	-4.32047	7.4862e-22
PF3D7_1007800	47.0535	2.14254	-4.32314	0.000152955
PF3D7_1125500	47.0535	2.14254	-4.3262	0.000161232
PF3D7_1317000	48.0513	2.34035	-4.33683	0.00015379
PF3D7_1019400	242.501	11.685	-4.34137	2.86071e-15
PF3D7_1445200	70.2839	3.31271	-4.35176	5.3721e-06
PF3D7_1419400	69.9409	2.91709	-4.36105	8.39183e-06
PF3D7_1213600	47.9577	1.94472	-4.36217	0.000150898
PF3D7_1104400	227.815	10.5149	-4.38991	1.87979e-14
PF3D7_1122400	49.3921	2.14254	-4.39168	0.000111589
PF3D7_0923400	73.1837	3.31271	-4.40051	5.45115e-06
PF3D7_1024700	72.6538	3.31271	-4.40456	4.3287e-06
PF3D7_1342000	736.951	34.0995	-4.43558	2.76464e-23
PF3D7_0803700	121.765	5.25743	-4.44743	1.0083e-08
PF3D7_1114700	75.7719	3.31271	-4.45832	2.75825e-06
PF3D7_1103100	572.187	25.3148	-4.46903	2.05705e-25
PF3D7_1212500	99.5014	4.28507	-4.47079	1.19391e-07
PF3D7_1336900	52.4791	1.94472	-4.48579	8.47564e-05
PF3D7_0816000	77.3621	3.1149	-4.49433	2.64785e-06
PF3D7_1460300	173.434	7.39997	-4.49585	7.577e-12
PF3D7_1339900	78.9214	3.31271	-4.52243	2.18738e-06
PF3D7_0708500	78.7967	3.1149	-4.5305	3.348e-06
PF3D7_0806700	128.625	5.25743	-4.53551	2.43184e-09
PF3D7_1230400	79.6384	3.1149	-4.53718	1.84434e-06
PF3D7_0932300	129.093	5.25743	-4.53949	1.9627e-09
PF3D7_1109400	254.257	10.7127	-4.5397	1.30474e-15
PF3D7_1409500	105.051	4.08726	-4.54011	2.34272e-07
PF3D7_0719100	79.7632	3.1149	-4.54483	1.54297e-06
PF3D7_1305300	133.365	5.85087	-4.55148	6.44696e-09
PF3D7_1309400	55.4725	1.94472	-4.55984	6.34543e-05
PF3D7_1364800	55.9403	2.14254	-4.56611	4.84023e-05
PF3D7_1425600	81.4783	3.31271	-4.56773	1.67311e-06
PF3D7_0826500	131.182	5.05962	-4.56978	2.17452e-09
PF3D7_1416900	56.5639	2.14254	-4.57838	4.71262e-05
PF3D7_1222400	158.809	6.42761	-4.57981	4.93349e-11
PF3D7_1006800	419.738	17.3381	-4.58182	1.12421e-18
PF3D7_0803800	106.954	3.88945	-4.58891	8.05904e-08
PF3D7_1417500	109.105	4.28507	-4.5977	3.07354e-08
PF3D7_1420400	188.744	7.79559	-4.59973	3.80441e-12
PF3D7_0813600	57.3746	2.14254	-4.60177	4.07218e-05
PF3D7_1004000	652.761	26.0894	-4.60562	1.92816e-27
PF3D7_0716800	241.659	9.54251	-4.61136	7.97338e-14
PF3D7_1439400	136.483	5.25743	-4.61798	8.51282e-10
PF3D7_1004400	111.226	4.08726	-4.62502	6.80014e-08
PF3D7_1336200	57.9671	1.94472	-4.62867	4.18254e-05
PF3D7_1351400	514.812	20.8486	-4.62958	8.27159e-23
PF3D7_1231600	59.0272	2.14254	-4.63433	3.91798e-05
PF3D7_1237900	60.3055	2.14254	-4.64366	8.18635e-05
PF3D7_1203700	651.451	25.9082	-4.64438	1.50084e-27
PF3D7_1126100	58.6843	1.94472	-4.64975	4.08074e-05
PF3D7_1238800	114.531	4.28507	-4.66561	1.81195e-08
PF3D7_0826700	696.104	27.474	-4.66833	4.49604e-26
PF3D7_0821700	277.051	10.1192	-4.67835	7.57724e-16
PF3D7_0933500	60.6488	1.94472	-4.69574	3.18456e-05
PF3D7_1350100	200.281	7.39997	-4.70183	4.72388e-13
PF3D7_1307800	174.338	6.62542	-4.70356	1.62667e-11
PF3D7_1225800	173.465	6.2298	-4.71147	1.24188e-11
PF3D7_1332700	61.553	1.94472	-4.71429	2.73503e-05
PF3D7_1340600	90.1779	3.1149	-4.71649	4.86378e-07
PF3D7_1347200	204.989	7.39997	-4.72321	9.09327e-12
PF3D7_1227800	62.239	1.94472	-4.72909	2.51684e-05
PF3D7_0827800	91.3629	3.31271	-4.73049	4.4318e-07
PF3D7_1440200	63.0809	2.14254	-4.73617	2.0611e-05
PF3D7_1232100	347.802	12.2618	-4.74595	1.43141e-18
PF3D7_1338200	413.502	15.1956	-4.75621	5.97167e-21
PF3D7_1410700	65.5753	2.14254	-4.77263	2.89931e-05
PF3D7_1142800	65.0454	2.14254	-4.78201	1.64459e-05
PF3D7_1211600	123.231	3.88945	-4.78395	1.45905e-08
PF3D7_1333600	65.3572	2.14254	-4.78774	1.58041e-05
PF3D7_1328100	187.247	6.2298	-4.81716	6.96813e-12
PF3D7_1368100	97.911	2.91709	-4.84242	2.63715e-07
PF3D7_1242700	401.903	13.2341	-4.84256	3.09936e-20
PF3D7_0907600	68.5378	2.14254	-4.85609	1.11274e-05
PF3D7_0715500	37.8236	0.972362	-4.86718	0.000921107
PF3D7_0824400	38.3536	0.972362	-4.87859	0.000944756
PF3D7_0910100	133.146	4.28507	-4.87872	3.13949e-09
PF3D7_1308200	292.268	9.34469	-4.89569	5.94768e-17
PF3D7_1310800	70.3775	1.94472	-4.90035	1.023e-05
PF3D7_1128100	134.799	4.08726	-4.90909	2.16503e-09
PF3D7_1132200	424.915	13.8276	-4.91102	1.96975e-22
PF3D7_1427900	135.766	4.28507	-4.91193	1.72956e-09
PF3D7_0925700	134.301	3.88945	-4.91309	1.22924e-08
PF3D7_1332400	103.773	3.1149	-4.9209	1.18916e-07
PF3D7_1335700	71.9988	1.94472	-4.92199	1.28679e-05
PF3D7_0728900	39.4139	0.972362	-4.9229	0.000776403
PF3D7_0803100	72.3419	2.14254	-4.92567	8.13962e-06
PF3D7_1326300	39.944	1.17017	-4.9307	0.000701185
PF3D7_1027400	39.5386	0.972362	-4.93343	0.00073914
PF3D7_1312400	40.0375	0.972362	-4.93908	0.000774424
PF3D7_1244800	106.86	3.31271	-4.95307	8.29829e-08
PF3D7_0811500	41.0664	0.972362	-4.95998	0.000897811
PF3D7_1134800	41.0041	1.17017	-4.9601	0.00064983
PF3D7_1213800	142.813	4.68069	-4.96168	2.08625e-09
PF3D7_1114200	41.4407	1.17017	-4.97225	0.00063584
PF3D7_1223200	75.0859	2.14254	-4.97807	6.15836e-06
PF3D7_1305400	41.4407	1.17017	-4.97928	0.00060012
PF3D7_1234800	179.327	5.65306	-4.98955	2.59644e-11
PF3D7_1441200	279.826	8.37233	-4.99429	3.93883e-16
PF3D7_1346300	249.205	7.59778	-5.00046	4.83828e-14
PF3D7_0928700	42.7814	1.17017	-5.00613	0.000628945
PF3D7_1226500	42.345	1.17017	-5.00974	0.000542227
PF3D7_1309300	41.9708	0.972362	-5.01241	0.000573517
PF3D7_1438500	41.9708	0.972362	-5.02011	0.000588567
PF3D7_0827600	42.0955	0.972362	-5.02165	0.000557838
PF3D7_1107400	111.133	2.91709	-5.0249	3.09103e-07
PF3D7_1124800	150.141	4.48288	-5.04414	6.13669e-10
PF3D7_1144000	184.191	5.25743	-5.04487	8.52054e-12
PF3D7_1006100	78.2352	1.94472	-5.04569	5.0286e-06
PF3D7_0923200	42.9063	0.972362	-5.05028	0.00052424
PF3D7_1022400	116.807	3.1149	-5.06761	1.90599e-07
PF3D7_1141200	43.8105	0.972362	-5.07618	0.000460242
PF3D7_0718500	79.7944	1.94472	-5.08053	3.85214e-06
PF3D7_0815600	153.695	4.28507	-5.08386	4.6362e-10
PF3D7_1115600	80.6364	2.14254	-5.0868	3.29197e-06
PF3D7_1452700	117.556	3.1149	-5.09755	3.00102e-08
PF3D7_0917000	44.6213	0.972362	-5.10056	0.000421719
PF3D7_1406000	45.2449	1.17017	-5.10063	0.000400921
PF3D7_1251300	45.8684	1.17017	-5.10709	0.000433133
PF3D7_1434300	231.213	6.2298	-5.11605	4.95695e-13
PF3D7_1324500	46.7104	1.17017	-5.14363	0.000349435
PF3D7_1430700	234.613	6.2298	-5.14539	9.84579e-14
PF3D7_0708800	552.012	15.789	-5.14725	8.98453e-22
PF3D7_1410200	84.5963	1.94472	-5.15126	3.4746e-06
PF3D7_0933900	46.6169	0.972362	-5.15959	0.000346675
PF3D7_1351200	46.9911	0.972362	-5.17508	0.000332737
PF3D7_1451100	2173.62	59.3976	-5.17629	3.56172e-52
PF3D7_0728000	202.526	5.05962	-5.18338	4.37216e-12
PF3D7_1328000	48.7997	1.17017	-5.21318	0.000274288
PF3D7_1234600	48.4255	0.972362	-5.2185	0.000301244
PF3D7_1247900	48.7996	0.972362	-5.21908	0.000289325
PF3D7_1246100	49.3297	1.17017	-5.22805	0.00025978
PF3D7_1338300	507.983	13.6465	-5.23106	2.86079e-18
PF3D7_1215000	131.743	3.1149	-5.2541	9.13412e-09
PF3D7_1345400	50.6705	1.17017	-5.25493	0.000243835
PF3D7_1034800	51.2006	1.17017	-5.26907	0.000233079
PF3D7_1404500	50.6081	0.972362	-5.2702	0.000242362
PF3D7_1034500	50.5458	0.972362	-5.27494	0.000233814
PF3D7_1142400	51.7307	0.972362	-5.29738	0.000228485
PF3D7_1119300	135.672	3.1149	-5.30101	5.93191e-09
PF3D7_1451800	353.228	8.96577	-5.31117	3.59855e-18
PF3D7_1033000	52.6038	0.972362	-5.32223	0.000206341
PF3D7_1202200	138.479	3.1149	-5.32667	4.56378e-09
PF3D7_1124100	140.474	3.51052	-5.32951	5.03135e-09
PF3D7_0815900	52.4791	0.972362	-5.32954	0.000201529
PF3D7_0925800	140.069	3.1149	-5.3466	4.54268e-09
PF3D7_0927100	97.1004	1.94472	-5.35759	7.78246e-07
PF3D7_1440500	54.3812	0.972362	-5.3776	0.000164415
PF3D7_0708700	54.4124	0.972362	-5.37777	0.000163372
PF3D7_1409800	279.951	6.62542	-5.38097	3.2236e-15
PF3D7_1008900	100.281	1.94472	-5.40233	5.84332e-07
PF3D7_1218600	101.497	1.94472	-5.40958	7.33682e-07
PF3D7_1323400	561.554	13.053	-5.414	3.60722e-25
PF3D7_0722700	56.7822	1.17017	-5.4195	0.00013241
PF3D7_1007900	194.575	4.08726	-5.42517	2.8559e-11
PF3D7_1106500	57.2499	1.17017	-5.42821	0.000130282
PF3D7_1245100	104.833	2.34035	-5.43811	4.68971e-07
PF3D7_1219100	199.283	4.48288	-5.44795	1.17777e-11
PF3D7_1334200	58.2166	1.17017	-5.4578	0.000114224
PF3D7_1420100	58.4972	0.972362	-5.47308	0.00011632
PF3D7_1356900	58.4661	0.972362	-5.47894	0.000115947
PF3D7_0716200	108.887	2.34035	-5.48878	3.86042e-07
PF3D7_1137400	59.3079	0.972362	-5.49122	0.000109877
PF3D7_1134200	60.0562	0.972362	-5.50965	0.000101817
PF3D7_0820000	109.043	2.14254	-5.51023	2.57641e-07
PF3D7_0829200	60.3057	0.972362	-5.51919	9.67504e-05
PF3D7_1111100	61.4906	1.17017	-5.53345	8.61921e-05
PF3D7_1408000	160.586	2.91709	-5.54162	1.24859e-09
PF3D7_1448000	62.1766	1.17017	-5.54415	8.47564e-05
PF3D7_1369500	62.769	1.17017	-5.55487	8.32054e-05
PF3D7_1424100	868.945	18.1126	-5.55574	1.33086e-33
PF3D7_1306900	61.9584	0.972362	-5.5594	8.60885e-05
PF3D7_1009600	163.861	2.91709	-5.56914	1.13575e-09
PF3D7_1113300	63.9541	0.972362	-5.60385	7.51746e-05
PF3D7_1311900	220.3	4.08726	-5.60879	2.0642e-12
PF3D7_1147700	65.7625	1.17017	-5.61519	7.00381e-05
PF3D7_1411400	64.9206	0.972362	-5.61983	6.68315e-05
PF3D7_1032400	65.5755	0.972362	-5.63639	6.28125e-05
PF3D7_0709400	67.7269	1.17017	-5.65086	6.61052e-05
PF3D7_1361700	67.0098	1.17017	-5.65177	5.53751e-05
PF3D7_1330600	121.329	2.14254	-5.65834	1.08876e-07
PF3D7_1327800	67.7894	1.17017	-5.6679	5.21619e-05
PF3D7_1366400	68.6312	1.17017	-5.66983	6.10629e-05
PF3D7_0819500	67.4464	0.972362	-5.67136	5.52452e-05
PF3D7_1128600	67.2593	0.972362	-5.67159	5.48588e-05
PF3D7_1355100	177.518	3.1149	-5.68202	2.27058e-10
PF3D7_1359300	124.509	2.14254	-5.69406	9.02361e-08
PF3D7_1304500	69.0367	0.972362	-5.70604	4.77766e-05
PF3D7_1438000	238.666	3.88945	-5.72295	2.20185e-12
PF3D7_1358800	241.566	4.48288	-5.72519	4.89969e-13
PF3D7_1359200	71.1258	0.972362	-5.74051	4.48212e-05
PF3D7_1317800	439.508	7.9934	-5.80561	1.10131e-19
PF3D7_1208300	75.7094	0.972362	-5.81886	3.93204e-05
PF3D7_1474800	139.321	2.14254	-5.85729	2.79054e-08
PF3D7_1442300	202.963	3.31271	-5.85796	7.02141e-11
PF3D7_1033400	142.813	2.34035	-5.87091	3.97236e-08
PF3D7_1244100	79.8566	1.17017	-5.88624	2.46184e-05
PF3D7_1341200	409.979	6.42761	-5.93467	5.78918e-19
PF3D7_1402500	407.547	6.03198	-5.93673	1.07831e-18
PF3D7_1445100	83.3804	0.972362	-5.97118	1.75468e-05
PF3D7_0934100	83.6922	0.972362	-5.97616	1.68626e-05
PF3D7_1222300	828.596	12.6574	-5.98383	2.26129e-32
PF3D7_1303100	85.5318	0.972362	-6.00075	1.49782e-05
PF3D7_1218200	87.2155	1.17017	-6.00368	1.6801e-05
PF3D7_1107700	88.5876	1.17017	-6.03129	1.36198e-05
PF3D7_1104000	87.4963	0.972362	-6.03198	1.3173e-05
PF3D7_1015800	227.409	3.1149	-6.03314	9.14479e-12
PF3D7_0803000	87.7457	0.972362	-6.0334	1.35999e-05
PF3D7_1225700	88.8682	0.972362	-6.0461	1.42998e-05
PF3D7_1457300	234.051	3.1149	-6.06648	1.48526e-11
PF3D7_0909400	306.33	4.28507	-6.06803	1.40645e-14
PF3D7_0721600	609.013	9.16358	-6.08073	4.26833e-23
PF3D7_1410600	234.737	2.91709	-6.08309	7.79289e-12
PF3D7_1142700	90.7393	0.972362	-6.08666	1.02725e-05
PF3D7_1318400	92.0177	0.972362	-6.10626	9.48786e-06
PF3D7_1325100	167.977	2.34035	-6.11215	4.91503e-09
PF3D7_1128400	93.4519	0.972362	-6.11855	9.97731e-06
PF3D7_1306400	243.374	3.31271	-6.11918	4.88551e-12
PF3D7_1353800	175.304	2.14254	-6.17696	3.67273e-09
PF3D7_1332800	98.5034	1.17017	-6.18232	6.90802e-06
PF3D7_1123400	332.523	4.28507	-6.18794	2.0647e-15
PF3D7_1136600	99.6259	0.972362	-6.20637	7.04401e-06
PF3D7_1308300	179.202	2.14254	-6.2115	2.46413e-09
PF3D7_1108600	741.349	9.74032	-6.22036	1.74988e-28
PF3D7_1414300	501.966	6.42761	-6.22501	4.20936e-21
PF3D7_1241200	101.31	1.17017	-6.22538	5.43817e-06
PF3D7_0813900	421.049	5.25743	-6.2269	1.72334e-18
PF3D7_1003800	101.092	0.972362	-6.23113	5.76662e-06
PF3D7_1357000	357.501	4.48288	-6.27278	2.49952e-14
PF3D7_0922500	706.144	8.57014	-6.31477	2.05148e-26
PF3D7_1248900	199.314	2.34035	-6.34506	1.442e-09
PF3D7_1414800	112.379	0.972362	-6.37407	3.39857e-06
PF3D7_0807500	201.778	2.14254	-6.37979	7.34894e-10
PF3D7_1016400	113.19	0.972362	-6.38352	3.30847e-06
PF3D7_1236100	478.329	5.05962	-6.40609	5.94978e-18
PF3D7_1466800	208.139	2.34035	-6.41682	6.07663e-10
PF3D7_1365500	117.93	1.17017	-6.44051	2.06931e-06
PF3D7_1136300	215.373	2.34035	-6.45739	5.592e-10
PF3D7_0710600	406.455	4.08726	-6.4777	1.00022e-16
PF3D7_0933600	216.807	2.14254	-6.47906	3.84521e-10
PF3D7_1129400	122.326	1.17017	-6.49019	1.65188e-06
PF3D7_1242800	122.888	0.972362	-6.5078	1.65146e-06
PF3D7_1473600	128.687	0.972362	-6.56396	1.3795e-06
PF3D7_1013600	130.122	1.17017	-6.57822	1.09958e-06
PF3D7_0727800	132.149	0.972362	-6.59967	1.20513e-06
PF3D7_0927800	133.957	0.972362	-6.6252	9.38269e-07
PF3D7_1438900	682.882	6.62542	-6.65844	5.02369e-24
PF3D7_1109900	358.28	3.31271	-6.67209	1.54603e-14
PF3D7_1434600	141.035	1.17017	-6.67892	7.94428e-07
PF3D7_1344200	140.537	1.17017	-6.68576	6.80472e-07
PF3D7_0914700	143.187	1.17017	-6.71141	6.28511e-07
PF3D7_1357100	498.224	4.28507	-6.76485	1.44599e-18
PF3D7_1014700	151.606	1.17017	-6.785	4.36128e-07
PF3D7_1426200	395.916	3.1149	-6.81256	1.21282e-14
PF3D7_1366500	154.756	1.17017	-6.81933	3.7386e-07
PF3D7_1329400	158.809	0.972362	-6.85952	3.16255e-07
PF3D7_1010200	158.996	0.972362	-6.86061	3.17218e-07
PF3D7_1434800	423.824	3.31271	-6.91012	1.26505e-15
PF3D7_1459000	171.937	0.972362	-6.96716	1.97235e-07
PF3D7_1430300	316.246	2.14254	-7.01103	6.72186e-12
PF3D7_1461900	184.316	0.972362	-7.06669	1.11671e-07
PF3D7_1117700	474.681	3.31271	-7.06722	3.86413e-16
PF3D7_1417800	200.437	1.17017	-7.17777	5.90592e-08
PF3D7_1323100	360.213	2.14254	-7.19203	1.96418e-12
PF3D7_1446200	545.184	3.1149	-7.27171	2.98529e-17
PF3D7_1466300	549.081	3.31271	-7.27722	2.29361e-17
PF3D7_0711000	215.997	0.972362	-7.28779	3.55399e-08
PF3D7_1332900	386.593	1.94472	-7.29919	7.90428e-13
PF3D7_1353900	227.565	1.17017	-7.35377	2.34798e-08
PF3D7_1015900	952.513	5.45525	-7.38648	1.94754e-26
PF3D7_1029600	417.026	2.34035	-7.39509	2.63545e-13
PF3D7_1360900	238.697	0.972362	-7.42573	1.70163e-08
PF3D7_1457200	457.843	2.14254	-7.53133	1.00142e-13
PF3D7_1120100	511.383	1.94472	-7.69552	2.06823e-14
PF3D7_0922100	320.206	0.972362	-7.82957	2.00016e-09
PF3D7_0814000	590.148	2.14254	-7.88839	4.60789e-15
PF3D7_1315600	80.075	0	-7.89333	0.000982811
PF3D7_1443500	80.3556	0	-7.89376	0.000984864
PF3D7_1251500	80.7921	0	-7.89921	0.000975381
PF3D7_1015300	81.1976	0	-7.91155	0.000943198
PF3D7_1426000	350.047	1.17017	-7.94681	9.35569e-10
PF3D7_1037100	83.5987	0	-7.95055	0.000874944
PF3D7_0921900	86.2179	0	-7.98835	0.00079972
PF3D7_0913200	364.203	0.972362	-7.98959	1.90836e-09
PF3D7_0915000	88.9617	0	-8.01649	0.000755867
PF3D7_1022600	88.993	0	-8.01917	0.000749597
PF3D7_0918300	89.5855	0	-8.03577	0.00071788
PF3D7_0917600	93.7639	0	-8.09285	0.000634318
PF3D7_1470900	98.4411	0	-8.15045	0.000557063
PF3D7_1454700	406.673	0.972362	-8.15398	4.2396e-10
PF3D7_1134700	101.154	0	-8.18647	0.000515392
PF3D7_1460400	104.896	0	-8.23104	0.000460413
PF3D7_1319300	108.575	0	-8.26749	0.000424232
PF3D7_0707400	117.213	0	-8.36406	0.000338622
PF3D7_1412500	117.618	0	-8.37176	0.000331538
PF3D7_0920800	121.235	0	-8.41064	0.000301858
PF3D7_1241800	131.275	0	-8.49883	0.000248533
PF3D7_0817500	133.396	0	-8.53	0.000228308
PF3D7_0819000	136.202	0	-8.54914	0.000218998
PF3D7_0823900	135.922	0	-8.55256	0.000216292
PF3D7_1436000	139.819	0	-8.58542	0.000199936
PF3D7_1362200	143.125	0	-8.61712	0.000184328
PF3D7_1235600	144.31	0	-8.6275	0.000180337
PF3D7_1124500	147.958	0	-8.6583	0.000166039
PF3D7_1440100	153.29	0	-8.69909	0.00015072
PF3D7_1129000	171.345	0	-8.83977	0.000106076
PF3D7_1426100	183.256	0	-8.91762	8.60885e-05
PF3D7_0715600	182.445	0	-8.91826	8.52922e-05
PF3D7_1249100	194.356	0	-8.99229	7.05737e-05
PF3D7_1345700	205.675	0	-9.06639	5.73647e-05
PF3D7_1034400	231.744	0	-9.21722	3.8215e-05
PF3D7_1367700	240.007	0	-9.26057	3.34789e-05
PF3D7_1012500	248.488	0	-9.30631	2.92347e-05
PF3D7_1108500	298.067	0	-9.53156	1.51811e-05
PF3D7_1361900	347.834	0	-9.72658	8.3508e-06
PF3D7_1037300	416.122	0	-9.95231	4.073e-06
PF3D7_1012400	425.227	0	-9.97875	3.74686e-06
PF3D7_1408600	821.205	0	-10.8144	1.96624e-07

## Sheet: Blood-Ooc_GExp_Padj0.001.L2FC
Differential gene expression Blood(Gametocytes/Rings)/Oocyst stages
UNIQID	Norm. mRNA counts Ooc	Norm. mRNA counts Spo	Log2FoldChange	Padj
PF3D7_0103800	95.7538	6.81114	3.69564	0.000144617
PF3D7_0104100	26.8761	1.93133	3.89293	1.80823e-06
PF3D7_0104800	8.10268	91.7494	-3.45581	2.3859e-09
PF3D7_0105200	27.9978	204.203	-2.83781	2.30442e-06
PF3D7_0105700	50.3689	215.933	-2.07995	0.000641568
PF3D7_0107300	60.3164	4.30988	3.89723	1.73747e-07
PF3D7_0109000	359.983	21.4505	3.96974	6.70093e-07
PF3D7_0109100	182.645	2.23112	6.35921	3.46893e-10
PF3D7_0109500	128.938	27.8688	2.19007	0.000185131
PF3D7_0110000	186.574	8.13795	4.37752	4.41083e-07
PF3D7_0111000	362.458	23.6965	3.87888	5.02973e-11
PF3D7_0112800	15.9543	0.147423	5.61626	0.000150306
PF3D7_0113900	87.3806	0.594637	7.00039	6.69795e-06
PF3D7_0201500	63.6601	0.147423	7.38406	7.95906e-05
PF3D7_0202000	6993.21	0.594637	9.99592	0.000200408
PF3D7_0202500	403.55	0.294847	8.18158	0.00078982
PF3D7_0203200	88.2405	10.8212	2.98021	0.000210683
PF3D7_0203800	894.569	8.89484	6.56793	1.33282e-22
PF3D7_0204100	32.4292	6.52123	2.26986	0.000990167
PF3D7_0205000	111.501	4.44247	4.51931	5.62293e-08
PF3D7_0205100	49.033	4.14763	3.45975	0.000133703
PF3D7_0205200	20.5262	0.147423	5.96447	0.000153423
PF3D7_0207900	0.723212	26.0404	-4.84036	0.000673155
PF3D7_0208500	2.92969	70.2692	-4.46419	3.1374e-06
PF3D7_0208900	166.704	6.35403	4.49718	7.52299e-05
PF3D7_0209000	453.067	40.8726	3.42801	2.49011e-05
PF3D7_0210700	63.1356	5.64164	3.48782	1.64612e-05
PF3D7_0212600	0.723212	24.7631	-4.706	2.08543e-05
PF3D7_0213600	151.302	12.895	3.49771	3.15605e-06
PF3D7_0213800	131.002	13.9122	3.14725	0.000178033
PF3D7_0215300	62.232	0.44227	6.22328	0.000616281
PF3D7_0216000	755.491	19.2293	5.185	1.06817e-13
PF3D7_0216100	2.96652	65.4231	-4.36224	5.73363e-07
PF3D7_0217100	52.6607	560.193	-3.35463	2.45149e-05
PF3D7_0217500	69.0871	3.7103	4.21656	4.99123e-09
PF3D7_0219900	27.1776	0	7.80767	0.000586011
PF3D7_0301200	30.8489	1.18433	4.41548	0.00043064
PF3D7_0301600	172.908	8.75236	4.22213	6.30146e-06
PF3D7_0303900	342.211	4.30494	6.26518	1.76625e-14
PF3D7_0304100	542.415	1.47423	7.98266	5.26419e-16
PF3D7_0304500	0	35.2548	-7.56714	0.000284926
PF3D7_0304600	0.380025	50.9756	-6.27044	5.64346e-07
PF3D7_0305600	455.034	56.1849	2.96796	0.000271921
PF3D7_0305800	93.7751	5.76928	3.87362	2.62762e-06
PF3D7_0306400	58.649	347.95	-2.53518	0.00042507
PF3D7_0306800	78.6148	759.211	-3.21534	0.000120654
PF3D7_0307300	43.13	0	8.86023	0.000176464
PF3D7_0307900	191.866	17.1901	3.43796	1.06803e-08
PF3D7_0308500	7.47157	122.061	-3.96823	4.15048e-07
PF3D7_0309100	40.5619	0.147423	6.9628	3.70922e-05
PF3D7_0311400	53.2734	2.22124	4.3794	8.93393e-05
PF3D7_0311700	360.512	3.40062	6.48151	3.40836e-14
PF3D7_0311800	19.1535	185.553	-3.24247	2.65614e-07
PF3D7_0312000	0.723212	32.0412	-5.20802	0.000325642
PF3D7_0313100	21.581	161.454	-2.87708	5.02609e-06
PF3D7_0314600	6.65626	55.8168	-3.00598	2.42421e-05
PF3D7_0315700	46.4949	3.85278	3.48625	0.000710516
PF3D7_0317000	37.3947	207.864	-2.45126	6.35586e-05
PF3D7_0317200	12.4972	93.9805	-2.87054	1.31537e-05
PF3D7_0318000	115.453	0.147423	8.52611	3.45598e-08
PF3D7_0318100	7.45315	54.9907	-2.84663	0.000717205
PF3D7_0318400	121.785	2.52103	5.49529	3.66261e-10
PF3D7_0319400	234.1	16.3056	3.79383	7.92125e-08
PF3D7_0319700	193.625	8.88495	4.33468	6.76025e-08
PF3D7_0320200	514.106	11.5386	5.34339	1.69632e-11
PF3D7_0320400	3.30971	11403.4	-11.585	1.11023e-67
PF3D7_0322400	34.8567	208.147	-2.54195	0.000153423
PF3D7_0322600	85.9972	7.54825	3.39794	2.28452e-05
PF3D7_0322800	70.9504	0.294847	7.11044	1.16075e-07
PF3D7_0400400	52.3514	0.294847	6.42814	0.000185213
PF3D7_0402400	162.415	15.5734	3.35903	7.92125e-08
PF3D7_0403800	308.232	19.7111	3.91273	1.49101e-09
PF3D7_0403900	87.591	7.24352	3.43992	7.2965e-06
PF3D7_0406200	1995.86	14.0645	6.97285	4.8503e-16
PF3D7_0406500	11.7924	146.656	-3.58664	3.65905e-07
PF3D7_0406900	102.594	4.73238	4.25756	1.10683e-05
PF3D7_0407600	24.0385	1.77897	3.65533	2.06616e-06
PF3D7_0407800	347.518	8.14289	5.28043	4.04115e-12
PF3D7_0407900	16.6591	88.7268	-2.39006	0.000210683
PF3D7_0408000	66.2126	2.51608	4.51097	5.66429e-09
PF3D7_0408200	139.945	10.9687	3.61921	7.25057e-07
PF3D7_0408600	7.6674	831.44	-6.64156	1.77418e-22
PF3D7_0410500	24.3265	0.737117	4.4093	5.63903e-06
PF3D7_0411000	1607.83	88.3043	4.14091	6.14485e-12
PF3D7_0411700	60.4269	0.147423	7.56398	3.7983e-07
PF3D7_0412100	5.89621	54.8433	-3.16058	0.000159992
PF3D7_0413700	14.6484	126.159	-3.05481	0.000199096
PF3D7_0414500	197.572	5.03217	5.14221	1.16724e-11
PF3D7_0415200	177.149	10.2464	4.09107	2.97313e-07
PF3D7_0416400	17.2165	109.514	-2.63044	0.000305935
PF3D7_0417600	122.135	14.5315	3.0398	1.16168e-05
PF3D7_0418800	281.238	0	9.80667	2.37956e-05
PF3D7_0419000	76.197	10.2315	2.85844	0.000299037
PF3D7_0419600	56.4444	338.246	-2.55201	0.000305935
PF3D7_0421700	92.384	5.047	4.20882	1.03233e-09
PF3D7_0421900	133.632	1.92145	5.77628	4.52832e-12
PF3D7_0422000	34.9905	301.545	-3.04509	0.000572044
PF3D7_0422300	1291.36	148.282	3.07238	5.51736e-05
PF3D7_0423300	192.117	25.5546	2.90191	5.7229e-05
PF3D7_0423700	3.38339	65.798	-4.15278	6.80554e-05
PF3D7_0424500	187.058	0	9.79954	6.52776e-07
PF3D7_0502300	216.896	0.147423	9.1322	2.49996e-12
PF3D7_0503200	437.692	29.2006	3.87188	2.23709e-13
PF3D7_0504500	405.695	2.07381	7.40072	8.22935e-17
PF3D7_0504600	24.2528	274.168	-3.45717	2.96167e-07
PF3D7_0506300	3.29129	25.7802	-2.89668	0.000649426
PF3D7_0506400	135.606	0.147423	8.59125	6.38652e-10
PF3D7_0506900	370.182	6.52123	5.70796	7.99331e-14
PF3D7_0507200	28.2305	0.147423	6.33835	6.6423e-06
PF3D7_0508000	342.953	2.82576	6.98043	3.28239e-17
PF3D7_0508400	121.08	2.81093	5.19128	3.23069e-07
PF3D7_0509700	435.742	8.13795	5.59823	1.76625e-14
PF3D7_0510700	124.666	0	10.3387	2.3399e-06
PF3D7_0510800	72.8805	1.62166	5.04376	1.82638e-05
PF3D7_0511100	50.1847	1.92145	4.41574	0.000122809
PF3D7_0513300	67.2577	1398.85	-4.2686	1.62881e-05
PF3D7_0514000	64.8699	5.47938	3.45627	2.89605e-05
PF3D7_0514500	211.955	7.25341	4.74292	1.20287e-08
PF3D7_0515400	260.24	1.47918	7.10325	9.37056e-16
PF3D7_0515500	54.236	1.6266	4.76629	2.07269e-05
PF3D7_0515600	354.775	23.0771	3.85181	1.11474e-06
PF3D7_0516500	813.321	2.96824	8.02281	1.79405e-22
PF3D7_0517200	41.923	4.59484	3.12026	0.000758857
PF3D7_0517800	121.853	0.294847	7.88715	1.46143e-10
PF3D7_0518600	166.932	34.3802	2.25011	0.000768633
PF3D7_0518700	532.634	71.596	2.85981	2.41787e-05
PF3D7_0518800	577.629	1.47918	8.26808	3.82656e-20
PF3D7_0519600	20.024	96.8112	-2.25133	0.000722321
PF3D7_0520800	20.8762	150.809	-2.82398	6.07673e-06
PF3D7_0521100	34.7277	1.32681	4.27282	0.000758857
PF3D7_0522900	109.716	9.47464	3.42855	8.51917e-05
PF3D7_0523000	1053.83	44.0467	4.55866	9.79343e-22
PF3D7_0523100	28.4699	173.784	-2.5865	1.61768e-05
PF3D7_0523800	101.647	16.6053	2.59016	3.03571e-05
PF3D7_0524700	12.663	77.9451	-2.59356	0.000402801
PF3D7_0525300	148.011	10.6738	3.74485	4.28659e-08
PF3D7_0525900	54.1623	0	8.9481	4.44703e-05
PF3D7_0526600	121.914	1679.98	-3.74443	7.18017e-10
PF3D7_0527200	34.5135	235.044	-2.73907	2.7108e-05
PF3D7_0527500	88.6661	767.929	-3.07193	2.61471e-05
PF3D7_0527600	144.162	21.4901	2.7108	4.17182e-05
PF3D7_0528400	92.6215	2.66351	4.87525	5.9921e-07
PF3D7_0528900	165.49	0.294847	8.20105	2.64035e-10
PF3D7_0530000	21.5994	108.31	-2.30548	0.000536063
PF3D7_0530800	285.363	1.48412	7.51278	8.01317e-15
PF3D7_0530900	141.802	2.95835	5.34491	1.26935e-08
PF3D7_0602000	297.856	15.2736	4.24202	4.0131e-10
PF3D7_0603200	3.27287	66.9962	-4.23955	7.40348e-05
PF3D7_0603300	9.29802	67.4632	-2.82269	0.000239549
PF3D7_0603900	59.5564	3.84784	3.80284	6.63073e-05
PF3D7_0604300	12.0988	76.3729	-2.61509	0.000212615
PF3D7_0604400	124.972	0.44227	7.42538	3.0493e-10
PF3D7_0605400	38.5765	3.55793	3.36059	0.000902086
PF3D7_0606400	69.7482	2.97318	4.52989	0.000108497
PF3D7_0607100	45.2327	3.84784	3.40805	0.000566297
PF3D7_0607700	1080.2	1.03196	9.35909	1.79405e-22
PF3D7_0608600	154.96	13.7845	3.42108	0.000104395
PF3D7_0608700	113.287	700.772	-2.60103	6.84934e-05
PF3D7_0608800	262.025	32.0066	2.99357	5.21324e-06
PF3D7_0609100	118.803	12.7377	3.15479	4.51509e-05
PF3D7_0611500	79.5184	1.6266	5.3183	7.53966e-07
PF3D7_0611600	327.243	19.6864	3.9667	1.07011e-06
PF3D7_0612500	221.578	2.36372	6.2235	1.34296e-11
PF3D7_0612700	24.4486	0.74206	4.86569	7.64195e-05
PF3D7_0613200	3.30971	35.8692	-3.35778	0.000931409
PF3D7_0615200	153.269	5.62681	4.63986	5.4535e-08
PF3D7_0615500	186.037	26.1977	2.77123	2.19657e-05
PF3D7_0615900	16.8917	81.0855	-2.23272	0.000480373
PF3D7_0616500	125.089	5.20431	4.68426	1.92683e-11
PF3D7_0618900.1	131.131	2.21629	5.55904	2.14899e-08
PF3D7_0619300	308.153	46.5628	2.70803	9.52057e-07
PF3D7_0620000	0.723212	753.001	-9.65495	9.90165e-19
PF3D7_0620700	126.069	9.1798	3.68163	6.85257e-06
PF3D7_0621400	951.896	4.57507	7.38073	4.92249e-15
PF3D7_0622100	49.9704	4.87486	3.1552	0.000479248
PF3D7_0622400	1.10324	28.7583	-4.50118	0.000487939
PF3D7_0624300	391.341	6.51629	5.77907	6.69232e-14
PF3D7_0624700	0.723212	18.8068	-4.40429	0.000389924
PF3D7_0624800	20.8694	0.44227	4.77584	2.69986e-05
PF3D7_0624900	144.929	4.44742	4.93779	2.98499e-10
PF3D7_0625100	148.979	0.294847	7.98231	2.89753e-11
PF3D7_0626100	13.9621	70.387	-2.30394	0.000710524
PF3D7_0626300	3.30971	113.342	-5.00931	1.08913e-09
PF3D7_0626500	95.5764	5.794	4.04211	3.1292e-06
PF3D7_0628100	943.553	11.2536	6.25042	1.18914e-16
PF3D7_0629900	191.498	22.2569	3.0978	5.77116e-08
PF3D7_0630000	302.918	0	11.3092	1.17435e-08
PF3D7_0630200	466.734	0.889484	8.77653	1.28172e-17
PF3D7_0630300	430.115	67.4336	2.64363	3.88766e-05
PF3D7_0702200	178.218	0	10.334	1.39431e-06
PF3D7_0703800	115.699	10.9637	3.34064	3.46826e-06
PF3D7_0703900	139.986	963.11	-2.75118	1.72236e-05
PF3D7_0704100	545.785	22.7239	4.53444	2.66661e-09
PF3D7_0704300	5.15458	73.4977	-3.77243	5.25199e-06
PF3D7_0705100	62.8108	3.10578	4.13114	1.76668e-05
PF3D7_0705800	147.037	7.40577	4.21757	5.36581e-08
PF3D7_0705900	39.986	244.711	-2.57861	0.000532591
PF3D7_0706700	143.623	0.889484	7.14379	2.00719e-12
PF3D7_0708600	172.031	2.07876	6.36412	1.42096e-12
PF3D7_0709100	3722.44	264.032	3.78709	1.57011e-11
PF3D7_0711000	60.9175	246.78	-2.00215	0.000708111
PF3D7_0714100	49.0514	0.88454	5.25855	6.69795e-06
PF3D7_0714300	168.961	25.9276	2.66066	0.000339184
PF3D7_0715000	5.68196	93.7055	-3.92982	0.000320933
PF3D7_0715200	1315.94	39.7072	4.99163	7.64312e-17
PF3D7_0715400	256.741	10.9489	4.43458	1.88019e-08
PF3D7_0715600	23.039	208.272	-3.12248	0.000196945
PF3D7_0716300	92.1629	855.159	-3.18177	1.09625e-07
PF3D7_0717500	353.741	56.4797	2.62193	7.78741e-06
PF3D7_0717600	685.272	84.8106	2.9776	1.5055e-05
PF3D7_0717800	90.8018	13.4699	2.67567	0.000960815
PF3D7_0718000	314.294	19.726	3.95919	8.16055e-10
PF3D7_0718100	187.311	19.2787	3.24396	1.19561e-05
PF3D7_0718400	1.80803	41.8354	-4.34539	2.50998e-06
PF3D7_0720400	11.3271	100.811	-3.08774	0.00076147
PF3D7_0721100	34.9119	351.035	-3.30628	3.86344e-10
PF3D7_0721700	67.0212	4.73732	3.69146	0.000241632
PF3D7_0722800	265.836	0.737117	7.85907	7.51995e-14
PF3D7_0722900	123.954	2.22124	5.60544	8.11784e-10
PF3D7_0723100	44.0005	0.88454	5.06475	9.662e-05
PF3D7_0723300	387.676	56.3274	2.75259	8.51922e-06
PF3D7_0724500	24.7065	0.589693	4.76041	0.00022569
PF3D7_0724900	261.534	1.92639	6.90298	1.61204e-17
PF3D7_0726100	128.661	3.55299	4.98877	1.42877e-07
PF3D7_0726200	100.291	4.29999	4.49343	9.29772e-09
PF3D7_0727400	20.533	138.848	-2.73054	3.84934e-05
PF3D7_0728600	99.3582	16.8952	2.51618	0.000405043
PF3D7_0728700	147.373	5.78412	4.60776	5.10924e-10
PF3D7_0729700	53.4275	1.48412	5.14123	7.25057e-07
PF3D7_0729900	247.584	6.80619	5.02739	1.48052e-11
PF3D7_0731100	506.314	0.594637	9.19588	4.0131e-10
PF3D7_0731800	229.277	22.8614	3.30603	3.92028e-06
PF3D7_0801400	37.798	0	8.36878	8.26579e-05
PF3D7_0802100	122.453	15.701	2.90313	5.62355e-05
PF3D7_0802200	8.53797	74.7018	-3.09266	1.52186e-05
PF3D7_0802600	40.1887	419.66	-3.33585	1.37059e-06
PF3D7_0802800	63.9325	3.54805	3.93571	2.4407e-07
PF3D7_0805100	132.902	0.737117	6.83058	4.15942e-10
PF3D7_0805200	20.7773	0.44227	4.73697	0.000137062
PF3D7_0805300	645.254	0.589693	9.34612	2.99199e-17
PF3D7_0805800	85.1082	0	9.53106	4.34346e-06
PF3D7_0806600	75.6832	3.85278	4.18916	2.14698e-07
PF3D7_0809200	576.838	31.8839	4.15862	8.32112e-19
PF3D7_0809700	76.5402	2.65856	4.5538	3.48521e-06
PF3D7_0809800	45.1038	5.48927	3.00953	0.000641568
PF3D7_0810300	335.548	34.5276	3.23622	1.41688e-06
PF3D7_0810400	108.527	12.2856	3.05718	0.000569527
PF3D7_0812220	3.27287	36.1493	-3.36198	0.000826318
PF3D7_0813200	9.54911	81.3457	-3.04084	0.000175648
PF3D7_0813800	174.146	3.54805	5.3886	1.07615e-09
PF3D7_0814600	27.9057	0	7.49598	3.87686e-05
PF3D7_0814900	29.3957	148.416	-2.31862	1.01513e-05
PF3D7_0816500	26.4777	0.147423	6.38914	9.06417e-05
PF3D7_0816600	39.7049	197.052	-2.29186	0.00018551
PF3D7_0816800	766.28	0.589693	9.61832	2.99455e-19
PF3D7_0817600	210.458	18.2171	3.44719	0.000170962
PF3D7_0818200	286.048	1576.25	-2.43568	0.00018038
PF3D7_0818600	42.842	705.752	-3.98977	1.08913e-09
PF3D7_0819800	130.942	16.1532	2.97257	4.53412e-05
PF3D7_0820600	80.8611	1.17939	5.5797	1.38494e-07
PF3D7_0822400	92.543	5.03217	4.05515	7.17084e-06
PF3D7_0823400	29.4258	2.07381	3.67771	0.000622489
PF3D7_0823900	29.9716	155.325	-2.35494	0.000108439
PF3D7_0825000	493.384	108.684	2.16151	0.000676468
PF3D7_0825100	26.6367	0	7.9266	0.000691462
PF3D7_0825300	83.8092	4.30988	4.33245	1.38194e-07
PF3D7_0825700	678.468	1.77897	8.40144	4.48686e-20
PF3D7_0825800	903.423	2.81587	8.15918	9.79343e-22
PF3D7_0825900	109.826	2.36866	5.32651	8.72503e-08
PF3D7_0827200	735.901	14.8412	5.59014	1.99876e-17
PF3D7_0827400	214.519	0	11.0505	1.85832e-07
PF3D7_0828000	215.834	1.03691	7.42434	9.31653e-12
PF3D7_0828700	160.902	5.48927	4.85646	1.35085e-12
PF3D7_0829500	33.2076	2.66351	3.43216	1.88031e-06
PF3D7_0903200	33.5392	138.852	-2.03492	0.000451636
PF3D7_0903800	701.821	2.22124	8.07776	2.71182e-20
PF3D7_0904200	1210.77	3.25814	8.32593	5.73573e-22
PF3D7_0904300	33.7835	1.76908	3.83557	0.000364243
PF3D7_0905300	685.695	18.6693	5.13696	1.40031e-17
PF3D7_0905600	76.356	0.589693	6.35498	9.11452e-08
PF3D7_0906400	56.014	7.69073	2.73931	0.00043314
PF3D7_0907100	2035.81	312.572	2.67286	0.000125138
PF3D7_0907500	60.4386	4.29505	3.69181	0.000137924
PF3D7_0909500	118.604	0.147423	8.57954	1.57442e-08
PF3D7_0909700	163.484	31.1665	2.39146	3.21507e-05
PF3D7_0911100	112.021	12.0105	3.18642	1.24499e-06
PF3D7_0911500.1	121.729	3.2532	4.99442	3.72004e-08
PF3D7_0912200	171.295	0.147423	8.9898	2.18837e-09
PF3D7_0912600	93.1624	0.147423	8.26154	4.37922e-08
PF3D7_0913800	21.7952	2.21629	2.98389	0.00022569
PF3D7_0914100	72.072	5.17959	3.65159	6.86404e-07
PF3D7_0914400	480.756	3.10578	7.00881	2.79425e-15
PF3D7_0915800	371.459	3.56288	6.68482	8.26819e-17
PF3D7_0916000	381.958	16.7132	4.40197	8.14142e-09
PF3D7_0916700	277.272	19.6963	3.7335	2.83539e-06
PF3D7_0918700	17.2417	1.18433	3.59491	0.000210675
PF3D7_0919900	384.323	60.8629	2.61867	0.000150933
PF3D7_0920000	23.4375	151.752	-2.65626	0.000205021
PF3D7_0920300	216.037	2.07876	6.65638	8.71351e-12
PF3D7_0921700	11.0508	63.4976	-2.48078	0.000880452
PF3D7_0922000	72.452	5.76434	3.48535	0.000366354
PF3D7_0922300	367.288	2.06393	7.01584	1.03422e-12
PF3D7_0922900	11.0692	81.508	-2.84747	1.08906e-05
PF3D7_0924000	116.927	28.4734	2.03054	0.000153761
PF3D7_0924600	1225.66	18.507	5.94322	7.38818e-17
PF3D7_0924800	59.4459	0.147423	7.60953	2.19662e-06
PF3D7_0925100	218.121	11.0914	4.16614	5.91522e-08
PF3D7_0926300	184.241	19.0918	3.19755	5.02609e-06
PF3D7_0926400	514.046	70.7659	2.83251	2.66402e-05
PF3D7_0927400	141.208	1.17939	6.3592	1.72739e-08
PF3D7_0928100	118.187	2.66351	5.25843	1.20973e-08
PF3D7_0929600	113.032	1.48412	6.15714	2.34479e-09
PF3D7_0930000	1093.82	0.74206	10.3271	4.19322e-21
PF3D7_0930200	97.6791	6.23627	3.96834	3.687e-07
PF3D7_0931300	4.39453	53.7371	-3.53221	0.000205027
PF3D7_0931500	55.3577	4.44247	3.50347	0.000860195
PF3D7_0931800	23.5916	169.439	-2.81271	2.60602e-05
PF3D7_0933100	60.6412	3.70041	3.87552	9.27143e-07
PF3D7_0933600	27.3667	247.291	-3.15024	1.85234e-08
PF3D7_0933800	66.139	4.8798	3.59454	0.000220691
PF3D7_0934800	28.5552	0.147423	6.37768	8.69297e-05
PF3D7_0935500	34.2372	1.63154	4.30571	5.11656e-05
PF3D7_0935600	248.659	2.53091	6.27552	2.79169e-05
PF3D7_0935700	35.6051	0	8.64103	0.000270594
PF3D7_0935900	796.459	0	10.0957	8.68633e-05
PF3D7_0936200	30.0889	0	8.11052	0.000432121
PF3D7_0936400	40.845	0.147423	7.11374	8.58587e-06
PF3D7_0936600	141.171	0.294847	8.06398	8.2427e-10
PF3D7_1003600	509.399	3.2532	7.01332	2.69305e-19
PF3D7_1004300	458.368	97.391	2.22126	1.97998e-06
PF3D7_1005200	25.3929	1.18927	4.47285	0.000641568
PF3D7_1006000	416.485	1.92145	7.39696	6.8208e-21
PF3D7_1006300	291.925	2.66351	6.51871	6.53067e-12
PF3D7_1006900	173.961	22.5221	2.89455	0.000325642
PF3D7_1007100	51.7969	3.56288	3.85212	2.9176e-05
PF3D7_1008600	16.4565	0.147423	5.49678	0.000142596
PF3D7_1009100	41.8125	0	8.8684	0.000153423
PF3D7_1009700	87.2595	0.594637	7.06456	1.66282e-07
PF3D7_1010000	12.1724	77.6503	-2.64578	9.53083e-06
PF3D7_1010400	59.3421	2.36866	4.4768	1.86559e-06
PF3D7_1010500	40.4397	0.737117	5.19312	3.36757e-05
PF3D7_1011500	9.47543	109.499	-3.45057	5.65787e-05
PF3D7_1012300	14.7405	80.8985	-2.42783	0.00053617
PF3D7_1014200	50.7974	1.47918	4.80276	7.08999e-05
PF3D7_1014700	21.8136	172.747	-2.9577	1.20055e-06
PF3D7_1014800	73.5805	0.737117	6.05448	1.78089e-08
PF3D7_1014900	567.232	10.2068	5.64847	4.13201e-12
PF3D7_1015600	66.6915	482.115	-2.82857	1.02614e-06
PF3D7_1016000	25.6255	2.66351	3.07173	0.000661723
PF3D7_1016700	97.3766	6.22144	3.84755	8.73243e-05
PF3D7_1016800	50.9835	2.95835	3.89156	2.69986e-05
PF3D7_1016900	35.1562	3.70041	3.09496	0.000233559
PF3D7_1017500	42.6831	5.18454	2.94682	1.31183e-05
PF3D7_1018100	64.6741	0.889484	6.00853	1.38194e-07
PF3D7_1018200	244.453	3.83301	5.6482	1.44446e-07
PF3D7_1018400	212.759	3.41545	5.95914	4.10516e-13
PF3D7_1018700	118.497	22.2074	2.36209	0.000536063
PF3D7_1019200	30.4369	0.147423	6.66075	0.000125291
PF3D7_1020100	37.13	0	8.38051	9.15705e-05
PF3D7_1020200	862.937	6.35898	6.88311	2.75713e-18
PF3D7_1020300	67.6523	0.737117	5.92478	4.76713e-06
PF3D7_1020800	10.6708	235.28	-4.40719	2.74803e-12
PF3D7_1021300	2.56808	53.3641	-4.26938	5.21324e-06
PF3D7_1022000	57.6078	433.268	-2.89163	4.50972e-10
PF3D7_1022800	0.361606	52.3469	-6.5731	3.14531e-06
PF3D7_1023100	928.417	20.2761	5.42133	2.57351e-18
PF3D7_1023600	120.112	5.48927	4.41677	1.79382e-08
PF3D7_1023700	66.8438	1.92145	4.83403	3.86245e-06
PF3D7_1024000	6.33149	49.1967	-2.92421	6.9456e-06
PF3D7_1024400	51.6679	2.66351	4.08631	0.00016626
PF3D7_1024800	3059.55	121.092	4.63315	3.17117e-27
PF3D7_1025500	389.767	34.3604	3.45284	7.67285e-08
PF3D7_1025900	191.067	26.6499	2.78087	0.000645272
PF3D7_1026100	301.375	23.7064	3.62346	2.60957e-10
PF3D7_1027600	70.423	2.96824	4.52312	3.83857e-06
PF3D7_1027900	298.436	11.406	4.61793	3.25593e-09
PF3D7_1028900	36.9458	0.147423	6.76246	2.61956e-05
PF3D7_1029800	5.57144	49.6439	-3.10533	0.000344895
PF3D7_1029900	248.254	5.34185	5.52155	3.77308e-17
PF3D7_1030200	39.0854	2.95835	3.49345	5.73694e-07
PF3D7_1030300	260.214	38.5723	2.74909	2.88221e-08
PF3D7_1030900	123.286	0	10.2979	2.93024e-06
PF3D7_1031000	6492.32	5.18454	10.0781	1.65138e-35
PF3D7_1031200	48.5541	0.147423	7.18886	1.17721e-05
PF3D7_1032200	38.8828	0.294847	6.25215	2.42119e-05
PF3D7_1032400	2.54966	74.9868	-4.75184	2.23045e-06
PF3D7_1033800	365.114	0.74206	8.78501	4.23254e-15
PF3D7_1033900	173.6	22.0452	2.90496	8.10973e-05
PF3D7_1034300	40.0045	2.9633	3.64158	0.000607443
PF3D7_1034400	12.0251	265.871	-4.37026	2.65602e-06
PF3D7_1035100	25.5887	0.594637	5.37556	0.000641568
PF3D7_1037200	24.6144	0.44227	5.13364	0.000607443
PF3D7_1037800	35.9163	1.63154	4.33219	0.000310364
PF3D7_1038400	163.329	1.63154	6.57309	3.48895e-15
PF3D7_1039300	0	71.3852	-9.05691	0.000110359
PF3D7_1102000	0	97.4751	-9.09516	1.02045e-05
PF3D7_1102400	122.263	18.2171	2.69542	3.25986e-05
PF3D7_1103500	624.515	0.294847	10.1119	6.91792e-17
PF3D7_1104500	85.813	0.294847	7.3663	5.98036e-08
PF3D7_1104600	37.13	0.294847	6.13353	8.13468e-06
PF3D7_1105800	30.3031	290.586	-3.22702	3.31614e-07
PF3D7_1106600	2.5865	45.3291	-4.05249	5.56105e-05
PF3D7_1107600	90.8086	2.52103	5.09078	1.57442e-08
PF3D7_1107800	714.826	123.633	2.51577	7.8212e-08
PF3D7_1107900	521.647	26.6301	4.20915	7.90713e-10
PF3D7_1108100	148.421	2.95341	5.33915	6.85451e-09
PF3D7_1108500	56.1361	339.827	-2.56456	0.000422228
PF3D7_1109100	540.025	7.71051	6.04032	1.75823e-14
PF3D7_1110800	40.3476	1.48412	4.70329	5.61214e-05
PF3D7_1112900	70.1535	1.77402	5.01834	1.27936e-06
PF3D7_1113900	110.962	18.974	2.52185	4.00628e-05
PF3D7_1115100	374.322	4.44742	6.30638	4.02346e-19
PF3D7_1115200	918.296	80.7808	3.47	1.10461e-08
PF3D7_1115500	7.81476	58.9118	-2.88099	0.000164925
PF3D7_1116500	328.256	8.29031	5.1874	2.07859e-13
PF3D7_1119600	20.4225	120.218	-2.5356	2.69986e-05
PF3D7_1119700	94.9269	10.5313	3.14091	2.13443e-05
PF3D7_1120600	474.347	39.1472	3.56183	3.59911e-08
PF3D7_1120700	1096.11	11.5485	6.43769	4.14452e-18
PF3D7_1121400	23.1496	0.44227	5.04746	0.000859314
PF3D7_1121800	57.7784	1.32681	4.96735	0.000131697
PF3D7_1122600	114.988	7.5532	3.83495	8.46662e-07
PF3D7_1122900	266.622	7.40577	5.06711	1.20039e-13
PF3D7_1123200	155.121	11.2536	3.70209	8.26961e-07
PF3D7_1124200	111.157	14.6691	2.87359	0.000104252
PF3D7_1125200	15.139	95.4745	-2.62784	1.90774e-05
PF3D7_1127600	314.391	49.6291	2.62274	0.000390576
PF3D7_1127700	50.5463	0.294847	6.61482	5.89276e-06
PF3D7_1127900	78.6178	13.4946	2.52106	0.000195402
PF3D7_1128100	34.3477	154.126	-2.14714	0.000496453
PF3D7_1128300	122.685	7.68579	3.83687	0.000137924
PF3D7_1129600	404.928	12.7278	4.87407	1.18758e-10
PF3D7_1130800	52.4648	0.447214	7.06045	4.43698e-06
PF3D7_1131500	554.049	13.7746	5.23309	2.4523e-12
PF3D7_1131600	126.743	13.6322	3.15824	7.08999e-05
PF3D7_1131700	42.6094	0.147423	6.87755	2.75488e-07
PF3D7_1131900	2.22489	23.456	-3.26505	0.00022964
PF3D7_1133400	0.741631	12.7476	-3.73042	0.000903774
PF3D7_1134000	212.609	1282.21	-2.56635	3.25986e-05
PF3D7_1135100	398.399	32.3607	3.56873	1.55177e-05
PF3D7_1135600	180.44	8.45751	4.37356	2.39144e-08
PF3D7_1136000	213.519	15.5585	3.72426	3.42787e-09
PF3D7_1136100	115.944	0.44227	7.31351	1.99214e-09
PF3D7_1137600	68.2233	0.44227	6.57917	4.55709e-08
PF3D7_1137700	141.223	3.11072	5.38239	1.31275e-12
PF3D7_1137900	55.9888	1.32681	4.89267	3.97099e-06
PF3D7_1138000	89.6249	3.25814	4.62065	4.19273e-07
PF3D7_1139100	11.3203	236.387	-4.26259	1.23996e-05
PF3D7_1139600	35.8862	3.26309	3.4318	3.48713e-06
PF3D7_1139700	4.0145	51.7424	-3.59676	8.77438e-06
PF3D7_1140500	232.753	13.9221	3.99315	2.03886e-09
PF3D7_1140600	143.426	17.0526	3.02587	0.000177605
PF3D7_1141100	525.696	6.66866	6.1846	2.24111e-15
PF3D7_1141400	1.10324	31.1023	-4.63306	0.000271921
PF3D7_1141500	71.3304	2.06887	4.82085	2.05889e-06
PF3D7_1141900	457.816	9.17485	5.49975	9.56165e-12
PF3D7_1142800	10.6339	74.3921	-2.76011	0.000969383
PF3D7_1143100	639.813	49.0146	3.65297	1.80567e-08
PF3D7_1143600	48.1624	4.0002	3.49266	7.70922e-06
PF3D7_1143700	48.8672	4.14763	3.45082	6.65534e-05
PF3D7_1144200	44.7238	3.11072	3.71513	0.000270157
PF3D7_1144400	98.1949	2.9633	4.93655	9.34399e-10
PF3D7_1144800	317.277	9.17485	4.97468	2.25301e-09
PF3D7_1145200	491.166	4.58495	6.52344	4.63503e-16
PF3D7_1146100	340.06	6.35898	5.56007	6.16177e-13
PF3D7_1146300	29.6953	0.447214	6.24335	5.12066e-06
PF3D7_1146500	21.9174	1.48412	3.81975	0.000284799
PF3D7_1146700	60.1206	1.63154	5.1266	6.28045e-08
PF3D7_1146800	117.959	7.10598	3.92328	4.27429e-05
PF3D7_1147200	1007.75	0.147423	11.3122	2.33387e-18
PF3D7_1200800	56.2854	1.48906	5.15634	0.000437892
PF3D7_1201600	3054.37	3.84784	9.41356	2.64282e-48
PF3D7_1202300	354.554	17.0674	4.32747	1.97136e-08
PF3D7_1202500	6513.9	476.437	3.7262	6.05475e-08
PF3D7_1204000	44.3437	0.147423	7.18774	1.66347e-05
PF3D7_1204400	314.704	1.3367	7.85951	4.20196e-16
PF3D7_1206500	155.966	6.97339	4.444	6.72996e-09
PF3D7_1206800	6.65626	39.1719	-2.50286	0.000917942
PF3D7_1206900	108.944	8.73753	3.55014	4.621e-06
PF3D7_1207300	137.034	3.10578	5.22554	7.62367e-11
PF3D7_1207700	639.929	4.30988	7.16856	1.03525e-15
PF3D7_1208300	8.10268	85.9118	-3.35131	2.12566e-05
PF3D7_1208800	303.489	23.1216	3.67829	4.13688e-12
PF3D7_1209400	12.4972	86.5402	-2.75288	7.38235e-05
PF3D7_1210200	1286.22	1.77402	9.10933	5.84686e-25
PF3D7_1211000	187.286	10.654	4.01931	4.69245e-08
PF3D7_1212300	74.3337	13.1948	2.46443	0.000768633
PF3D7_1213400	213.862	0.88454	7.22826	1.9893e-16
PF3D7_1213500	573.301	0.294847	9.89798	2.11612e-18
PF3D7_1214500	247.443	1.33175	7.22103	7.56822e-15
PF3D7_1215000	6.58258	150.195	-4.43221	2.94175e-08
PF3D7_1215300	8.61165	77.6948	-3.12896	0.000216627
PF3D7_1215700	101.32	0.294847	7.56742	7.77511e-10
PF3D7_1215800	50.1546	0.44227	6.11412	8.26961e-07
PF3D7_1218000	52.1885	1.6266	4.67008	3.26247e-06
PF3D7_1218800	54.9408	4.60473	3.56045	0.000785837
PF3D7_1220000	33.5624	0.147423	6.75122	0.000190316
PF3D7_1220800	55.6708	1.92639	4.70702	2.42516e-10
PF3D7_1221100	223.98	5.77917	5.17364	3.85338e-10
PF3D7_1221400	282.655	3.24826	6.13082	2.66133e-11
PF3D7_1222800	272.295	3.11072	6.28209	6.082e-12
PF3D7_1224200	253.491	27.7115	3.14457	1.0381e-05
PF3D7_1226000	6.25782	38.6505	-2.59149	0.000271065
PF3D7_1226600	4.75613	69.7586	-3.78738	8.69297e-05
PF3D7_1227100	35.4694	328.131	-3.17407	4.07396e-07
PF3D7_1227500	282.728	16.1482	4.06361	1.49095e-09
PF3D7_1227700	82.3763	15.421	2.39635	0.000348972
PF3D7_1229500	77.5785	580.342	-2.86971	1.75635e-05
PF3D7_1230100	538.212	12.2757	5.31407	7.05679e-13
PF3D7_1230400	8.08426	90.7471	-3.43446	6.89156e-06
PF3D7_1231000	373.468	30.6995	3.56391	1.69268e-07
PF3D7_1231300	29.7137	0.737117	4.77787	0.000722553
PF3D7_1231400	154.635	14.6839	3.34214	5.63187e-05
PF3D7_1231800	279.663	39.3975	2.77301	0.000598427
PF3D7_1232100	52.1953	396.729	-2.89271	1.09592e-05
PF3D7_1232500	44.0558	2.51114	3.82772	1.45117e-05
PF3D7_1233300	3.67132	46.6905	-3.59575	0.000211669
PF3D7_1234700	907.578	1.9165	8.38821	3.89233e-16
PF3D7_1235000	82.0981	2.36372	4.80565	1.48177e-05
PF3D7_1235700	27.2193	548.129	-4.28863	1.23574e-13
PF3D7_1235800	161.28	14.2317	3.45043	5.81604e-06
PF3D7_1236500	84.4771	5.03217	3.9205	5.08132e-08
PF3D7_1236600	55.7561	4.14268	3.57417	4.69907e-06
PF3D7_1237700	57.253	296.345	-2.35407	1.36389e-05
PF3D7_1238000	104.225	1.04185	6.7971	1.28554e-11
PF3D7_1239400	108.521	0.737117	6.56586	1.08152e-07
PF3D7_1239700	37.6943	289.426	-2.9199	1.36645e-09
PF3D7_1241400	176.988	17.6126	3.24243	0.000153761
PF3D7_1242000	94.7427	9.03732	3.30842	4.04924e-05
PF3D7_1242400	63.3935	2.66845	4.49147	6.4831e-07
PF3D7_1245600	244.011	3.25814	6.06125	2.14949e-13
PF3D7_1246300	69.6028	11.1161	2.60814	0.000210675
PF3D7_1246400	162.855	23.1068	2.76614	7.71573e-05
PF3D7_1247200	23.5848	2.07876	3.54744	8.69297e-05
PF3D7_1247800	638.705	1.32681	8.32564	2.71182e-20
PF3D7_1248400	991.967	10.9637	6.40172	5.73573e-22
PF3D7_1249200	35.0709	0.589693	5.26582	2.70697e-05
PF3D7_1250100	493.374	1.04185	8.86634	1.67186e-13
PF3D7_1250400	777.378	12.153	5.89919	2.79493e-14
PF3D7_1252700	52.331	6.52618	2.98302	0.000241912
PF3D7_1255200	5.58986	97.5106	-4.02712	7.43636e-07
PF3D7_1301900	65.4894	0	9.27072	1.43205e-05
PF3D7_1302100	268.753	25.2152	3.36276	3.36471e-05
PF3D7_1302400	207.445	0.889484	7.65533	1.76625e-14
PF3D7_1303100	15.2679	97.5533	-2.64747	0.000163326
PF3D7_1303700	52.5017	7.25835	2.77996	0.000374639
PF3D7_1303800	372.832	80.4612	2.18737	0.000541917
PF3D7_1303900	61.5854	0.44227	6.39128	1.26034e-07
PF3D7_1305700	0.741631	52.9861	-5.93258	6.73332e-06
PF3D7_1306400	67.9606	277.416	-2.0144	0.00026941
PF3D7_1306500	73.6774	5.62681	3.5967	5.48239e-05
PF3D7_1307400	47.0776	0.589693	5.6216	7.39635e-05
PF3D7_1307800	32.1228	198.817	-2.60565	1.15174e-05
PF3D7_1309400	1321.39	63.1731	4.33317	2.43501e-10
PF3D7_1310700	100.505	2.9633	4.95445	1.30578e-12
PF3D7_1311100	308.146	10.9637	4.73768	1.09424e-11
PF3D7_1312600	51.0368	280.222	-2.43022	0.000132801
PF3D7_1312800	219.777	38.3656	2.47989	0.000439033
PF3D7_1313600	55.4682	5.18948	3.36225	0.000284926
PF3D7_1314400	8.04743	72.3084	-3.10712	0.000857817
PF3D7_1315100	53.6233	1.6266	4.76545	1.11065e-05
PF3D7_1315300	241.142	11.2734	4.36343	5.20217e-08
PF3D7_1315800	43.1552	5.94143	2.89086	0.000797131
PF3D7_1316000	427.245	0.589693	8.80012	2.39863e-16
PF3D7_1316300	162.936	0.594637	8.14471	1.77182e-11
PF3D7_1316700	243.938	0	11.1991	1.14742e-07
PF3D7_1317200	75.4855	5.47938	3.66698	1.37962e-06
PF3D7_1318300	698.568	39.4272	4.10331	2.56318e-12
PF3D7_1318500	20.2567	0.594637	5.1005	0.000825598
PF3D7_1318700	497.74	0.737117	8.64303	8.32112e-19
PF3D7_1319200	155.287	6.35403	4.41601	6.14157e-06
PF3D7_1319800	165.619	3.5431	5.26077	5.04846e-07
PF3D7_1320800	17.6702	292.405	-4.00089	3.24965e-10
PF3D7_1321000	231.887	0	11.1168	1.66282e-07
PF3D7_1322300	281.908	44.4396	2.63175	7.72229e-06
PF3D7_1322900	256.562	2.51608	6.41599	9.70763e-11
PF3D7_1324800	7.39789	136.557	-4.1564	6.87396e-10
PF3D7_1325200	179.796	3.85278	5.40913	2.1511e-09
PF3D7_1327100	318.693	0.294847	9.20395	2.81e-13
PF3D7_1328000	672.166	55.8604	3.54804	1.43996e-08
PF3D7_1328100	49.5856	213.245	-2.08498	0.000887648
PF3D7_1328300	34.7646	161.164	-2.19346	6.872e-05
PF3D7_1329200	76.5955	6.52123	3.4923	7.03798e-06
PF3D7_1329700	90.5507	0.44227	6.81703	1.27075e-10
PF3D7_1330800	110.724	1674.37	-3.89477	1.93564e-17
PF3D7_1331400	558.333	9.90208	5.63935	2.93874e-12
PF3D7_1332500	71.883	8.44268	3.0184	2.34849e-05
PF3D7_1333000	11.5413	89.2482	-2.92015	5.65078e-05
PF3D7_1333200	9.40853	63.0059	-2.7005	0.000546114
PF3D7_1334100	141.38	24.6008	2.48995	0.000387982
PF3D7_1335500	51.3063	2.07381	4.46743	3.88674e-05
PF3D7_1338100	83.4311	338.514	-2.00474	0.000437892
PF3D7_1338800	405.062	9.63195	5.28176	2.41704e-10
PF3D7_1340400	32.2818	0.294847	5.98925	8.4816e-05
PF3D7_1340900	505.978	81.8078	2.60123	1.55177e-05
PF3D7_1341800	218.734	1.76908	6.45659	7.10358e-10
PF3D7_1342100	55.1618	263.738	-2.23546	0.000314243
PF3D7_1343400	206.054	42.248	2.26153	0.000745313
PF3D7_1344400	219.593	7.25835	4.81711	1.6852e-12
PF3D7_1345000	116.925	1.92145	5.6148	9.25164e-10
PF3D7_1345700	46.3912	234.549	-2.31442	0.000364243
PF3D7_1346700	168.022	11.2586	3.81401	9.48256e-06
PF3D7_1346800	46.4581	0.44227	6.01478	2.22079e-05
PF3D7_1347600	144.573	3.11072	5.3963	1.0182e-09
PF3D7_1348400	375.03	39.8398	3.17306	0.000116216
PF3D7_1348700	89.9749	2.52103	5.07218	2.12169e-08
PF3D7_1348800	104.801	1.6266	5.69878	3.44142e-08
PF3D7_1349700	106.229	12.0006	3.0807	0.000135587
PF3D7_1350000	48.015	1.18433	5.08772	1.54199e-05
PF3D7_1350800	167.317	2.66845	5.81561	9.80413e-10
PF3D7_1351600	1310.72	66.9616	4.23161	4.0131e-10
PF3D7_1353900	45.2279	260.102	-2.49657	0.000325642
PF3D7_1354200	159.981	21.3328	2.85522	0.00031695
PF3D7_1356000	322.247	6.51629	5.49696	5.96806e-11
PF3D7_1356100	451.726	51.8997	3.09174	1.02614e-06
PF3D7_1356800	494.963	10.4918	5.37731	2.03348e-08
PF3D7_1358600	1764.56	0	13.2678	1.25426e-14
PF3D7_1359700	129.5	2.52103	5.54663	5.21381e-09
PF3D7_1359900	269.707	38.0559	2.78468	2.13429e-08
PF3D7_1360500	202.351	21.1755	3.19253	2.01564e-05
PF3D7_1361300	144.229	0.894427	7.67948	1.49095e-09
PF3D7_1361800	943.731	7.70062	6.79629	1.49315e-25
PF3D7_1362100	44.1479	3.84784	3.35351	3.07129e-06
PF3D7_1362400	311.806	28.8613	3.37108	7.6964e-07
PF3D7_1362600	801.368	10.2315	6.20213	8.77633e-18
PF3D7_1362900	485.086	8.41796	5.6389	2.26804e-11
PF3D7_1363800	46.0664	5.63175	2.97173	0.00088954
PF3D7_1364100	91.3845	12.2955	2.82982	0.000995007
PF3D7_1365500	23.9649	134.73	-2.46548	0.000210683
PF3D7_1365800	46.5453	5.77917	2.94516	5.74506e-06
PF3D7_1366500	26.8209	177.331	-2.69125	0.000217946
PF3D7_1367000	11.774	79.2868	-2.70882	0.000536063
PF3D7_1367200	81.0268	1.63154	5.56305	6.22231e-09
PF3D7_1369300	57.2025	2.82082	4.3183	2.91425e-05
PF3D7_1372100	78.0351	0.74206	6.58669	9.55524e-08
PF3D7_1372200	839.439	0	9.42112	0.000398839
PF3D7_1401100	391.316	0.147423	8.95612	0.000119402
PF3D7_1401300	64.4182	4.29505	3.80076	7.51423e-06
PF3D7_1401500	38.5415	0.594637	5.80769	0.000186679
PF3D7_1401600	69.8539	2.66351	4.50796	2.48089e-07
PF3D7_1401800	20.9799	126.371	-2.55992	1.11406e-05
PF3D7_1401900	71.0357	2.36866	4.70779	6.56153e-06
PF3D7_1402100	19.264	137.125	-2.78722	2.82848e-05
PF3D7_1403000	51.9258	1.77897	4.75206	8.18694e-07
PF3D7_1403200	59.1327	0.88454	5.50667	5.51736e-05
PF3D7_1403800	164.958	7.99547	4.26083	1.52176e-09
PF3D7_1404200	242.998	1.48412	7.235	5.826e-13
PF3D7_1406500	80.3405	6.22639	3.6399	5.64215e-07
PF3D7_1407000	159.012	1.6266	6.27715	3.71931e-09
PF3D7_1407600	1.10324	14.959	-3.58505	0.000765582
PF3D7_1408800	75.5591	0	9.6534	1.90348e-05
PF3D7_1409400	157.065	36.4145	2.06839	0.000958318
PF3D7_1409500	15.0469	119.157	-2.93561	0.000181402
PF3D7_1413000	105.874	0	10.1217	4.58009e-06
PF3D7_1413100	34.7277	0.589693	5.25225	2.70697e-05
PF3D7_1413200	31.3075	2.22124	3.65797	0.000663174
PF3D7_1413500	1.10324	54.5039	-5.46601	3.7142e-06
PF3D7_1414400	41.6535	176.245	-2.06247	0.000293649
PF3D7_1415700	73.8733	10.6738	2.74161	0.000776827
PF3D7_1416400	65.2868	3.85278	3.97989	4.44714e-06
PF3D7_1416700	159.755	3.69053	5.15931	7.92125e-08
PF3D7_1419200	6.61942	83.6065	-3.60604	6.69795e-06
PF3D7_1419800.2	3.68974	47.4424	-3.60968	1.5055e-05
PF3D7_1421300	87.211	5.03711	4.016	5.75353e-07
PF3D7_1422200	178.485	16.173	3.43901	9.73429e-07
PF3D7_1423400	45.7533	2.96824	3.87955	0.000486312
PF3D7_1423600	230.59	45.5012	2.32103	1.17941e-05
PF3D7_1425400	124.371	10.9538	3.41248	4.01142e-06
PF3D7_1425500	36.0636	1.92145	3.94857	0.000167432
PF3D7_1426300	123.556	16.6152	2.86005	0.000707449
PF3D7_1426500	126.253	1.03691	6.66435	4.46158e-11
PF3D7_1426700	249.246	24.0111	3.33719	1.76468e-07
PF3D7_1427100	286.797	19.2689	3.86424	6.91792e-17
PF3D7_1427600	4.05134	106.458	-4.62746	8.14142e-09
PF3D7_1428200	106.072	17.4948	2.58163	6.02341e-06
PF3D7_1429300	327.355	7.83816	5.20675	1.20609e-08
PF3D7_1430400	118.267	13.3373	3.10323	1.31918e-05
PF3D7_1430700	9.49385	268.878	-4.73718	3.42787e-09
PF3D7_1430800	102.882	1.6266	5.68003	9.67701e-08
PF3D7_1431600	9.81862	141.776	-3.75069	0.000147719
PF3D7_1432400	98.1697	8.58022	3.39874	3.08508e-05
PF3D7_1433200	41.034	2.66845	3.8356	0.000439033
PF3D7_1433500	531.912	68.7703	2.92156	1.19371e-06
PF3D7_1434200	40.5018	198.792	-2.27982	1.00813e-05
PF3D7_1434800	25.5771	483.967	-4.21137	1.19497e-15
PF3D7_1435000	2.9481	61.0499	-4.29564	3.64303e-06
PF3D7_1435200	292.651	8.16266	5.12215	4.15186e-12
PF3D7_1435600	678.844	122.232	2.44338	0.000256467
PF3D7_1436900	3.32813	39.7369	-3.50247	0.000271921
PF3D7_1438800	183.983	2.07381	6.28981	1.57203e-12
PF3D7_1439800	41.6603	176.138	-2.06284	0.000450829
PF3D7_1440300	2.64176	75.0411	-4.73107	4.40307e-06
PF3D7_1440600	202.952	13.0227	3.86263	2.23232e-06
PF3D7_1441300	671.029	11.6909	5.7131	3.40836e-14
PF3D7_1442600	21.9242	2.66351	2.8349	9.46294e-05
PF3D7_1444100	204.124	10.659	4.16627	3.01455e-09
PF3D7_1444200	60.0401	5.78412	3.31633	0.000958268
PF3D7_1446100	89.5512	2.07876	5.35163	1.11936e-06
PF3D7_1447600	119.921	0.294847	7.83625	3.25593e-09
PF3D7_1448200	81.8722	3.25814	4.50728	5.3547e-07
PF3D7_1448600	129.104	16.0156	2.97792	4.04569e-05
PF3D7_1449600	19.1535	1.03196	3.69877	0.000872771
PF3D7_1451600	107.668	3.5431	4.615	0.000422239
PF3D7_1453500	1185.98	0.44227	10.5323	6.11297e-21
PF3D7_1453700	50.9215	305.611	-2.56187	4.30543e-06
PF3D7_1454800	143.812	0.147423	8.83986	5.05474e-09
PF3D7_1455300	62.2834	5.48927	3.46184	9.15705e-05
PF3D7_1456400	114.608	5.91671	4.12643	3.14966e-06
PF3D7_1457100	829.766	43.4175	4.20337	9.21827e-11
PF3D7_1457200	129.051	521.656	-2.00061	0.00024313
PF3D7_1460400	25.9939	119.898	-2.18806	0.000688441
PF3D7_1460600	31.5586	0.74206	5.26738	7.18833e-06
PF3D7_1461400	408.619	6.51135	5.80956	5.72842e-14
PF3D7_1461700	206.734	2.82082	6.18147	1.1966e-12
PF3D7_1461800	231.721	7.98064	4.67706	1.02671e-06
PF3D7_1462500	76.3744	1.78391	5.49269	2.19615e-07
PF3D7_1462600	22.0279	0.294847	5.45043	0.000768214
PF3D7_1464300	25.3929	1.04185	4.74402	0.000680182
PF3D7_1465500	30.1858	0.294847	5.8261	1.14511e-05
PF3D7_1465600	79.8616	3.2532	4.40604	1.93812e-05
PF3D7_1465700	255.815	2.22618	6.78615	2.49753e-14
PF3D7_1465800	262.331	7.86287	5.01691	1.16724e-11
PF3D7_1466000	229.448	2.52597	6.53216	5.96921e-14
PF3D7_1466500	239.23	2.21629	6.43206	6.09411e-12
PF3D7_1466600	87.6395	0.594637	7.217	3.45598e-08
PF3D7_1468000	103.697	10.654	3.18201	0.000249305
PF3D7_1468300	25.7729	0.294847	5.61812	0.00018038
PF3D7_1469900	1595.36	7.386	7.51588	3.97021e-22
PF3D7_1470500	196.363	5.94143	4.98191	1.88902e-07
PF3D7_1471300	2.5865	46.5134	-4.06957	1.93812e-05
PF3D7_1471500	109.974	2.36372	5.22981	4.38149e-07
PF3D7_1471600	691.572	4.43753	7.05973	2.50956e-16
PF3D7_1471700	385.327	3.24826	6.56486	1.77182e-11
PF3D7_1471800	318.994	17.48	4.12283	3.7443e-09
PF3D7_1472500	32.625	0.294847	6.00096	9.14494e-05
PF3D7_1473300	122.171	6.22639	4.23718	3.45598e-08
PF3D7_1473600	0	146.519	-9.79662	3.20482e-06
PF3D7_1474200	149.041	8.86518	3.9141	2.08543e-05
PF3D7_1474400	234.052	11.5386	4.22598	8.35027e-08
PF3D7_1475500	296.179	4.45236	5.97125	1.03422e-12
PF3D7_1475700	72.5926	0.594637	6.89264	5.67012e-08
PF3D7_1476200	206.163	4.73238	5.14051	0.000121035
PF3D7_1476500	87.0937	4.87486	3.95149	0.000390576
PF3D7_1476600	46.2254	0.589693	5.64623	1.25127e-05
PF3D7_1476700	174.249	8.31009	4.3529	2.67455e-08
PF3D7_1476800	67.1268	5.63175	3.51289	2.80343e-06
PF3D7_1477700	119.297	2.82576	5.24774	6.84934e-05
PF3D7_1478000	117.972	0.889484	6.78199	9.34246e-08
