# Supplementary material for: Epigenetic regulation of Plasmodium falciparum clonally variant gene expression during development in Anopheles gambiae
Source: Sci Rep. 2017 Jan 16;7:40655. doi: 10.1038/srep40655 (PMC5238449; doi:10.1038/srep40655)
Supplement: Supplementary Table 4 [file srep40655-s5.xls]

## Sheet: GO-DE_P0.001.L2FC_Ss
Stage	ID	Name	Fold enrichment	P-value	Benjamini	Bonferroni
Oocyst	GO:0008152	metabolic process	1.58	6.24626e-22	8.80722e-20	8.80722e-20
	GO:0044237	cellular metabolic process	1.6	4.17083e-19	2.94043e-17	5.88087e-17
	GO:0044238	primary metabolic process	1.57	4.83108e-18	2.27061e-16	6.81182e-16
	GO:0009987	cellular process	1.44	3.57686e-17	1.26084e-15	5.04337e-15
	GO:0043170	macromolecule metabolic process	1.56	1.03633e-13	2.92245e-12	1.46123e-11
	GO:0044260	cellular macromolecule metabolic process	1.59	1.74049e-13	4.09016e-12	2.4541e-11
	GO:0010467	gene expression	1.91	3.5154e-13	7.08102e-12	4.95672e-11
	GO:0008150	biological_process	1.26	2.52049e-12	4.44237e-11	3.5539e-10
	GO:0006412	translation	2.33	4.92803e-12	7.72058e-11	6.94852e-10
	GO:0009058	biosynthetic process	1.79	9.86665e-12	1.3912e-10	1.3912e-09
	GO:0044249	cellular biosynthetic process	1.78	3.84596e-11	4.92982e-10	5.4228e-09
	GO:0019538	protein metabolic process	1.67	1.06071e-10	1.24634e-09	1.49561e-08
	GO:0044267	cellular protein metabolic process	1.72	1.46489e-10	1.58884e-09	2.06549e-08
	GO:0034645	cellular macromolecule biosynthetic process	1.86	8.42143e-10	8.48158e-09	1.18742e-07
	GO:0009059	macromolecule biosynthetic process	1.85	9.33637e-10	8.77619e-09	1.31643e-07
	GO:0009056	catabolic process	2.33	4.83514e-08	4.26097e-07	6.81755e-06
	GO:0034641	cellular nitrogen compound metabolic process	1.59	2.6142e-07	2.16825e-06	3.68602e-05
	GO:0006139	nucleobase-containing compound metabolic process	1.61	2.86329e-07	2.24291e-06	4.03723e-05
	GO:0006807	nitrogen compound metabolic process	1.58	3.80447e-07	2.82331e-06	5.3643e-05
	GO:0044248	cellular catabolic process	2.41	5.94089e-07	4.18833e-06	8.37666e-05
	GO:0044281	small molecule metabolic process	1.79	7.30796e-05	0.000480852	0.0103042
	GO:0016070	RNA metabolic process	1.62	7.50265e-05	0.000480852	0.0105787
	GO:0055086	nucleobase-containing small molecule metabolic process	2.4	7.90558e-05	0.000484646	0.0111469
	GO:0055114	oxidation-reduction process	2.27	0.000111102	0.000650546	0.0156654
	GO:0090304	nucleic acid metabolic process	1.49	0.000119178	0.000650546	0.0168041
	GO:0046483	heterocycle metabolic process	2.22	0.000119959	0.000650546	0.0169142
	GO:0006753	nucleoside phosphate metabolic process	2.39	0.000263793	0.00132839	0.0371948
	GO:0009117	nucleotide metabolic process	2.39	0.000263793	0.00132839	0.0371948
	GO:0044265	cellular macromolecule catabolic process	2.32	0.000292539	0.00142234	0.041248
	GO:0009057	macromolecule catabolic process	2.18	0.000322403	0.0015153	0.0454589
	GO:0044257	cellular protein catabolic process	2.37	0.000370137	0.00163092	0.0521893
	GO:0051603	proteolysis involved in cellular protein catabolic process	2.37	0.000370137	0.00163092	0.0521893
	GO:0006414	translational elongation	4.06	0.000507578	0.00216874	0.0715685
	GO:0030163	protein catabolic process	2.23	0.000621078	0.00257565	0.087572
	GO:0006511	ubiquitin-dependent protein catabolic process	2.32	0.000842431	0.00329952	0.118783
	GO:0042254	ribosome biogenesis	2.32	0.000842431	0.00329952	0.118783
	GO:0006508	proteolysis	1.8	0.00102236	0.00389603	0.144153
	GO:0019941	modification-dependent protein catabolic process	2.26	0.00111789	0.00404162	0.157623
	GO:0043632	modification-dependent macromolecule catabolic process	2.26	0.00111789	0.00404162	0.157623
	GO:0022613	ribonucleoprotein complex biogenesis	2.2	0.00120417	0.0042447	0.169788
	GO:0006006	glucose metabolic process	3.43	0.00149009	0.00512214	0.210102
	GO:0072521	purine-containing compound metabolic process	2.43	0.00155343	0.00512214	0.219034
	GO:0071843	cellular component biogenesis at cellular level	2.14	0.00156207	0.00512214	0.220252
	GO:0005996	monosaccharide metabolic process	3.19	0.00238265	0.00746563	0.335953
	GO:0019318	hexose metabolic process	3.19	0.00238265	0.00746563	0.335953
	GO:0044085	cellular component biogenesis	1.78	0.00247945	0.00760005	0.349602
	GO:0006396	RNA processing	1.66	0.00275788	0.00827365	0.388861
	GO:0018130	heterocycle biosynthetic process	2.14	0.003233	0.00928604	0.455854
	GO:0019320	hexose catabolic process	3.25	0.00335878	0.00928604	0.473588
	GO:0006007	glucose catabolic process	3.25	0.00335878	0.00928604	0.473588
	GO:0046365	monosaccharide catabolic process	3.25	0.00335878	0.00928604	0.473588
	GO:0006091	generation of precursor metabolites and energy	2.43	0.00373458	0.0101265	0.526576
	GO:0016052	carbohydrate catabolic process	3.12	0.00420464	0.0111859	0.592854
	GO:0034654	nucleobase-containing compound biosynthetic process	2.34	0.00506374	0.013222	0.713987
	GO:0006163	purine nucleotide metabolic process	2.42	0.00528164	0.0135402	0.744711
	GO:0009150	purine ribonucleotide metabolic process	2.51	0.00543938	0.0136956	0.766952
	GO:0009408	response to heat	3.17	0.00596294	0.0144648	0.840775
	GO:0043039	tRNA aminoacylation	2.37	0.00615521	0.0144648	0.867885
	GO:0006418	tRNA aminoacylation for protein translation	2.37	0.00615521	0.0144648	0.867885
	GO:0043038	amino acid activation	2.37	0.00615521	0.0144648	0.867885
	GO:0009259	ribonucleotide metabolic process	2.45	0.00639438	0.0147804	0.901607
	GO:0070925	organelle assembly	4.43	0.00728122	0.0157375	1
	GO:0044271	cellular nitrogen compound biosynthetic process	1.96	0.00741157	0.0157375	1
	GO:0051169	nuclear transport	3.04	0.00742182	0.0157375	1
	GO:0006913	nucleocytoplasmic transport	3.04	0.00742182	0.0157375	1
	GO:0009266	response to temperature stimulus	3.04	0.00742182	0.0157375	1
	GO:0000375	RNA splicing, via transesterification reactions	2.4	0.0074781	0.0157375	1
	GO:0006732	coenzyme metabolic process	2.21	0.00775209	0.0160454	1
	GO:0072522	purine-containing compound biosynthetic process	2.62	0.00785199	0.0160454	1
	GO:0043436	oxoacid metabolic process	1.69	0.00831002	0.0162738	1
	GO:0019752	carboxylic acid metabolic process	1.69	0.00831002	0.0162738	1
	GO:0006082	organic acid metabolic process	1.69	0.00831002	0.0162738	1
	GO:0006084	acetyl-CoA metabolic process	3.25	0.00846831	0.0163566	1
	GO:0009628	response to abiotic stimulus	2.92	0.00913826	0.0174121	1
	GO:0051186	cofactor metabolic process	2	0.0109076	0.0200317	1
	GO:0000398	nuclear mRNA splicing, via spliceosome	2.48	0.0110098	0.0200317	1
	GO:0000377	RNA splicing, via transesterification reactions with bulged adenosine as nucleophile	2.48	0.0110098	0.0200317	1
	GO:0034660	ncRNA metabolic process	1.69	0.0111969	0.0200317	1
	GO:0006520	cellular amino acid metabolic process	1.87	0.0113149	0.0200317	1
	GO:0006094	gluconeogenesis	6.49	0.0115076	0.0200317	1
	GO:0051168	nuclear export	6.49	0.0115076	0.0200317	1
	GO:0009165	nucleotide biosynthetic process	2.32	0.0123171	0.0211794	1
	GO:0042180	cellular ketone metabolic process	1.62	0.0133877	0.0220612	1
	GO:0006740	NADPH regeneration	4.51	0.0134558	0.0220612	1
	GO:0006739	NADP metabolic process	4.51	0.0134558	0.0220612	1
	GO:0006098	pentose-phosphate shunt	4.51	0.0134558	0.0220612	1
	GO:0071841	cellular component organization or biogenesis at cellular level	1.46	0.0137771	0.0223283	1
	GO:0006413	translational initiation	2.03	0.0146455	0.0234661	1
	GO:0008380	RNA splicing	2	0.016467	0.0260882	1
	GO:0016071	mRNA metabolic process	1.85	0.0169556	0.0265638	1
	GO:0019319	hexose biosynthetic process	5.41	0.0175396	0.0265924	1
	GO:0009132	nucleoside diphosphate metabolic process	5.41	0.0175396	0.0265924	1
	GO:0046364	monosaccharide biosynthetic process	5.41	0.0175396	0.0265924	1
	GO:0072524	pyridine-containing compound metabolic process	4.06	0.0184008	0.0268769	1
	GO:0046496	nicotinamide nucleotide metabolic process	4.06	0.0184008	0.0268769	1
	GO:0019362	pyridine nucleotide metabolic process	4.06	0.0184008	0.0268769	1
	GO:0006099	tricarboxylic acid cycle	2.99	0.018871	0.0268769	1
	GO:0046356	acetyl-CoA catabolic process	2.99	0.018871	0.0268769	1
	GO:0009109	coenzyme catabolic process	2.99	0.018871	0.0268769	1
	GO:0009141	nucleoside triphosphate metabolic process	2.23	0.020134	0.0280554	1
	GO:0043101	purine-containing compound salvage	8.11	0.0203839	0.0280554	1
	GO:0007020	microtubule nucleation	8.11	0.0203839	0.0280554	1
	GO:0071840	cellular component organization or biogenesis	1.41	0.0204944	0.0280554	1
	GO:0006986	response to unfolded protein	3.25	0.0218384	0.0293258	1
	GO:0035966	response to topologically incorrect protein	3.25	0.0218384	0.0293258	1
	GO:0046700	heterocycle catabolic process	2.6	0.0231872	0.0308433	1
	GO:0006164	purine nucleotide biosynthetic process	2.5	0.0275099	0.0358964	1
	GO:0044270	cellular nitrogen compound catabolic process	2.5	0.0275099	0.0358964	1
	GO:0009060	aerobic respiration	2.7	0.0280302	0.0358964	1
	GO:0009152	purine ribonucleotide biosynthetic process	2.7	0.0280302	0.0358964	1
	GO:0009199	ribonucleoside triphosphate metabolic process	2.19	0.0285134	0.0358964	1
	GO:0009205	purine ribonucleoside triphosphate metabolic process	2.19	0.0285134	0.0358964	1
	GO:0006270	DNA-dependent DNA replication initiation	3.38	0.0315449	0.0391954	1
	GO:0009116	nucleoside metabolic process	2.14	0.0326186	0.0391954	1
	GO:0009144	purine nucleoside triphosphate metabolic process	2.14	0.0326186	0.0391954	1
	GO:0009186	deoxyribonucleoside diphosphate metabolic process	6.08	0.0328018	0.0391954	1
	GO:0006085	acetyl-CoA biosynthetic process	6.08	0.0328018	0.0391954	1
	GO:0006086	acetyl-CoA biosynthetic process from pyruvate	6.08	0.0328018	0.0391954	1
	GO:0051187	cofactor catabolic process	2.58	0.0335762	0.0393651	1
	GO:0009260	ribonucleotide biosynthetic process	2.58	0.0335762	0.0393651	1
	GO:0042221	response to chemical stimulus	1.79	0.0344694	0.0393651	1
	GO:0015931	nucleobase-containing compound transport	4.06	0.0346189	0.0393651	1
	GO:0042255	ribosome assembly	4.06	0.0346189	0.0393651	1
	GO:0000226	microtubule cytoskeleton organization	4.06	0.0346189	0.0393651	1
	GO:0006397	mRNA processing	1.73	0.0371889	0.0419491	1
	GO:0042278	purine nucleoside metabolic process	2.15	0.0404456	0.0446582	1
	GO:0046128	purine ribonucleoside metabolic process	2.15	0.0404456	0.0446582	1
	GO:0010033	response to organic substance	2.7	0.0408575	0.0446582	1
	GO:0006096	glycolysis	2.7	0.0408575	0.0446582	1
	GO:0071844	cellular component assembly at cellular level	1.74	0.0415655	0.0450826	1
	GO:0006457	protein folding	1.66	0.0430657	0.0463531	1
	GO:0006261	DNA-dependent DNA replication	2.24	0.04374	0.0467223	1
	GO:0009119	ribonucleoside metabolic process	2.09	0.0461116	0.0482868	1
	GO:0006399	tRNA metabolic process	1.64	0.0467405	0.0482868	1
	GO:0055085	transmembrane transport	1.64	0.0467405	0.0482868	1
	GO:0034622	cellular macromolecular complex assembly	1.84	0.047772	0.0482868	1
	GO:0009167	purine ribonucleoside monophosphate metabolic process	4.87	0.0482868	0.0482868	1
	GO:0009126	purine nucleoside monophosphate metabolic process	4.87	0.0482868	0.0482868	1
	GO:0009127	purine nucleoside monophosphate biosynthetic process	4.87	0.0482868	0.0482868	1
	GO:0043094	cellular metabolic compound salvage	4.87	0.0482868	0.0482868	1
	GO:0009168	purine ribonucleoside monophosphate biosynthetic process	4.87	0.0482868	0.0482868	1
	GO:0009405	pathogenesis	3.02	4.41398e-06	0.000115354	0.000150075
Sporozoite	GO:0016337	cell-cell adhesion	3.6	6.78551e-06	0.000115354	0.000230707
	GO:0007155	cell adhesion	2.84	8.057e-05	0.000913126	0.00273938
	GO:0006928	cellular component movement	3.43	0.00042121	0.00358028	0.0143211
	GO:0031323	regulation of cellular metabolic process	1.95	0.000782437	0.00384406	0.0266029
	GO:0051171	regulation of nitrogen compound metabolic process	2.06	0.000842551	0.00384406	0.0286467
	GO:0019219	regulation of nucleobase-containing compound metabolic process	2.06	0.000842551	0.00384406	0.0286467
	GO:0080090	regulation of primary metabolic process	1.93	0.000925696	0.00384406	0.0314737
	GO:0019222	regulation of metabolic process	1.87	0.00118708	0.00384406	0.0403607
	GO:2001141	regulation of RNA biosynthetic process	2.14	0.00124367	0.00384406	0.0422847
	GO:0006355	regulation of transcription, DNA-dependent	2.14	0.00124367	0.00384406	0.0422847
	GO:0051252	regulation of RNA metabolic process	2.11	0.0015158	0.00429478	0.0515373
	GO:0060255	regulation of macromolecule metabolic process	1.88	0.00221968	0.00580532	0.0754692
	GO:0030522	intracellular receptor mediated signaling pathway	10.81	0.00269187	0.00584742	0.0915235
	GO:0010468	regulation of gene expression	1.9	0.00279703	0.00584742	0.095099
	GO:2000112	regulation of cellular macromolecule biosynthetic process	1.92	0.00300953	0.00584742	0.102324
	GO:0010556	regulation of macromolecule biosynthetic process	1.92	0.00300953	0.00584742	0.102324
	GO:0009889	regulation of biosynthetic process	1.9	0.00326768	0.00584742	0.111101
	GO:0031326	regulation of cellular biosynthetic process	1.9	0.00326768	0.00584742	0.111101
	GO:0016311	dephosphorylation	3.46	0.00516653	0.0087831	0.175662
	GO:0006470	protein dephosphorylation	3.6	0.00733002	0.0118677	0.249221
	GO:0065007	biological regulation	1.31	0.0128509	0.0198604	0.436929
	GO:0040011	locomotion	2.24	0.0172283	0.0254679	0.585761
	GO:0050794	regulation of cellular process	1.3	0.0198321	0.0280954	0.67429
	GO:0050789	regulation of biological process	1.28	0.0253214	0.0330371	0.860928
	GO:0006796	phosphate-containing compound metabolic process	1.58	0.0262354	0.0330371	0.892003
	GO:0006793	phosphorus metabolic process	1.58	0.0262354	0.0330371	0.892003
	GO:0048870	cell motility	3.93	0.0326112	0.0382338	1
	GO:0051674	localization of cell	3.93	0.0326112	0.0382338	1
	GO:0006413	translational initiation	1.98	0.0348685	0.0395176	1
	GO:0009226	nucleotide-sugar biosynthetic process	10.81	0.0382441	0.0406344	1
	GO:0009298	GDP-mannose biosynthetic process	10.81	0.0382441	0.0406344	1
	GO:0007010	cytoskeleton organization	2.36	0.0426346	0.0439265	1
	GO:0007018	microtubule-based movement	2.49	0.0487457	0.0487457	1

## Sheet: GO-DE_P0.001.L2FC_As
Stage	GO ID	Name	Fold enrichment	P-value	Benjamini	Bonferroni
Oocyst	GO:0019538	protein metabolic process	3.75	3.15305e-06	6.11815e-05	0.000135581
	GO:0009408	response to heat	39.86	4.26534e-06	6.11815e-05	0.00018341
	GO:0009266	response to temperature stimulus	38.2	4.96236e-06	6.11815e-05	0.000213382
	GO:0009628	response to abiotic stimulus	36.67	5.7403e-06	6.11815e-05	0.000246833
	GO:0044267	cellular protein metabolic process	3.9	7.11413e-06	6.11815e-05	0.000305908
	GO:0043170	macromolecule metabolic process	2.72	1.4766e-05	0.000105823	0.000634938
	GO:0044260	cellular macromolecule metabolic process	2.73	4.24492e-05	0.000260759	0.00182531
	GO:0035966	response to topologically incorrect protein	45.84	5.48969e-05	0.000262285	0.00236057
	GO:0006986	response to unfolded protein	45.84	5.48969e-05	0.000262285	0.00236057
	GO:0010033	response to organic substance	38.2	8.87349e-05	0.00038156	0.0038156
	GO:0044238	primary metabolic process	2.28	0.000149471	0.000584295	0.00642725
	GO:0042221	response to chemical stimulus	13.48	0.000220493	0.000790098	0.00948118
	GO:0006412	translation	5.13	0.000258135	0.000853832	0.0110998
	GO:0006457	protein folding	11.05	0.000457443	0.001405	0.0196701
	GO:0008152	metabolic process	2.05	0.000548881	0.00157346	0.0236019
	GO:0044237	cellular metabolic process	2.16	0.000650196	0.0017474	0.0279584
	GO:0034645	cellular macromolecule biosynthetic process	3.62	0.000860217	0.00208205	0.0369893
	GO:0009059	macromolecule biosynthetic process	3.61	0.000871556	0.00208205	0.0374769
	GO:0006334	nucleosome assembly	38.2	0.00158144	0.00357906	0.0680021
	GO:0034728	nucleosome organization	35.26	0.00181999	0.00387857	0.0782598
	GO:0031497	chromatin assembly	32.74	0.00207458	0.00387857	0.089207
	GO:0065004	protein-DNA complex assembly	32.74	0.00207458	0.00387857	0.089207
	GO:0071824	protein-DNA complex subunit organization	32.74	0.00207458	0.00387857	0.089207
	GO:0006333	chromatin assembly or disassembly	30.56	0.00234508	0.0042016	0.100838
	GO:0010467	gene expression	2.98	0.00302318	0.00519986	0.129997
	GO:0006323	DNA packaging	21.83	0.00429492	0.00710314	0.184682
	GO:0006414	translational elongation	20.84	0.00467319	0.00744249	0.200947
	GO:0044249	cellular biosynthetic process	2.75	0.00498932	0.00766217	0.214541
	GO:0009058	biosynthetic process	2.7	0.00557345	0.00826408	0.239658
	GO:0071103	DNA conformation change	15.28	0.00822534	0.0117897	0.35369
	GO:0008150	biological_process	1.47	0.00953211	0.013222	0.409881
	GO:0006325	chromatin organization	12.06	0.0126691	0.0170242	0.544773
	GO:0009987	cellular process	1.64	0.0131359	0.0171165	0.564844
	GO:0042176	regulation of protein catabolic process	76.4	0.0172689	0.0218401	0.742562
	GO:0051276	chromosome organization	8.65	0.0232007	0.027712	0.997632
	GO:0034622	cellular macromolecular complex assembly	8.65	0.0232007	0.027712	0.997632
	GO:0065003	macromolecular complex assembly	7.28	0.0316675	0.0368028	1
	GO:0034621	cellular macromolecular complex subunit organization	6.74	0.0362963	0.0410722	1
	GO:0050896	response to stimulus	2.6	0.0380159	0.0410842	1
	GO:0071844	cellular component assembly at cellular level	6.55	0.0382178	0.0410842	1
	GO:0043933	macromolecular complex subunit organization	5.88	0.0462849	0.0484496	1
	GO:0022607	cellular component assembly	5.73	0.0483933	0.0484496	1
	GO:0006950	response to stress	2.85	0.0484496	0.0484496	1
Sporozoite	GO:0040011	locomotion	8.16	0.000466218	0.0139865	0.0139865
	GO:0052126	movement in host environment	7.69	0.00220369	0.0220369	0.0661106
	GO:0052192	movement in environment of other organism involved in symbiotic interaction	7.69	0.00220369	0.0220369	0.0661106
	GO:0051604	protein maturation	15.73	0.00922479	0.043716	0.276744
	GO:0006928	cellular component movement	6.33	0.0134243	0.043716	0.402729
	GO:0044409	entry into host	6.33	0.0134243	0.043716	0.402729
	GO:0051828	entry into other organism involved in symbiotic interaction	6.33	0.0134243	0.043716	0.402729
	GO:0019222	regulation of metabolic process	2.81	0.0207082	0.043716	0.621245
	GO:0006627	protein processing involved in protein targeting to mitochondrion	86.49	0.0227314	0.043716	0.681942
	GO:0034982	mitochondrial protein processing	86.49	0.0227314	0.043716	0.681942
	GO:0006659	phosphatidylserine biosynthetic process	86.49	0.0227314	0.043716	0.681942
	GO:0032238	adenosine transport	86.49	0.0227314	0.043716	0.681942
	GO:0006658	phosphatidylserine metabolic process	86.49	0.0227314	0.043716	0.681942
	GO:0019219	regulation of nucleobase-containing compound metabolic process	3.05	0.0252961	0.043716	0.758882
	GO:0051171	regulation of nitrogen compound metabolic process	3.05	0.0252961	0.043716	0.758882
	GO:0010468	regulation of gene expression	2.92	0.0294359	0.043716	0.883076
	GO:0046474	glycerophospholipid biosynthetic process	7.86	0.0301327	0.043716	0.90398
	GO:0044283	small molecule biosynthetic process	4.4	0.0332169	0.043716	0.996508
	GO:0015851	nucleobase transport	43.25	0.0339062	0.043716	1
	GO:0006863	purine nucleobase transport	43.25	0.0339062	0.043716	1
	GO:0015860	purine nucleoside transport	43.25	0.0339062	0.043716	1
	GO:0072530	purine-containing compound transmembrane transport	43.25	0.0339062	0.043716	1
	GO:0006413	translational initiation	4.32	0.0346024	0.043716	1
	GO:0045017	glycerolipid biosynthetic process	7.21	0.0349728	0.043716	1
	GO:0060255	regulation of macromolecule metabolic process	2.69	0.0398239	0.0477886	1
	GO:0015858	nucleoside transport	28.83	0.0449556	0.048858	1
	GO:0071705	nitrogen compound transport	28.83	0.0449556	0.048858	1
	GO:2001141	regulation of RNA biosynthetic process	2.98	0.0472294	0.048858	1
	GO:0006355	regulation of transcription, DNA-dependent	2.98	0.0472294	0.048858	1
	GO:0051252	regulation of RNA metabolic process	2.93	0.0496719	0.0496719	1
