# Supplementary material for: Epigenetic regulation of Plasmodium falciparum clonally variant gene expression during development in Anopheles gambiae
Source: Sci Rep. 2017 Jan 16;7:40655. doi: 10.1038/srep40655 (PMC5238449; doi:10.1038/srep40655)
Supplement: Supplementary Table 5 [file srep40655-s6.xls]

## Sheet: Hoja1
	Adjusted R Square	P-value	ANOVA model fit comparison
Oocyst
y ~ x1	0.01063	1.248e-09
y ~ x2	0.007969	1.297e-07
y ~ x3	0.002484	0.002226
y ~ x4	0.01256	4.382e-11
y ~ x1 + x2	0.01089	3.817e-09
y ~ x1 + x3	0.01036	9.413e-09
y ~ x2 + x3	0.007903	6.025e-07
y ~ x1 + x2 + x3	0.0106	1.946e-08	F= 10.139 P = 0.001465 **
Sporozoite
y ~ x1	0.05177	<2e-16
y ~ x2	0.01168	2.001e-10
y ~ x3	0.0005714	0.08753
y ~ x4	-0.0001493	0.4802
y ~ x1 + x2	0.1022	<2e-16	F = 387.46 P < 2.2e-16 ***
y ~ x1 + x3	0.06611	<2e-16
y ~ x2 + x3	0.01281	1.466e-10
y ~ x1 + x2 + x3	0.1106	<2e-16	F = 370.38 P < 2.2e-16 ***
y	Log2 Gene Expression
x1	Square root H3K9ac (1 Kb promoter + gene)
x2	Square root H3K27ac (1 Kb promoter + gene)
x3	Square root H3K4me3 (1 Kb promoter + gene)
x4	Square root H3K9me3 (1 Kb promoter + gene)
