# Supplementary material for: Epigenetic regulation of Plasmodium falciparum clonally variant gene expression during development in Anopheles gambiae
Source: Sci Rep. 2017 Jan 16;7:40655. doi: 10.1038/srep40655 (PMC5238449; doi:10.1038/srep40655)
Supplement: Supplementary Table 6 [file srep40655-s7.xls]

## Sheet: EhPTMs Sig.Peaks H3K9me3
		Enrichment level hPTMs								Gene Expression				Functional Annotation/GO terms/EC Number
Stage	UNIQID	Ooc H3K9ac	Ooc H3K27ac	Ooc H3K4me3	Ooc H3K9me3	Spo H3K9ac	Spo H3K27ac	Spo H3K4me3	Spo H3K9me3	Norm. mRNA counts Ooc	Norm. mRNA counts Spo	Log2FoldChange	Padj	Gene Symbol	Genomic Location	Product Description	GO Function Term	GO Process Term	GO Component Term	GO Function ID	GO Process ID	GO Component ID	EC Number
Oocyst	PF3D7_0113000	0.887652	0.653061	2.59734	8.10901	0.429921	0.529981	0.604787	9.02149	30.1215	51.7998	0.802313	0.346957	GARP	Pf3D7_01_v3: 487,892 - 490,127 (-)	glutamic acid-rich protein (GARP)
	PF3D7_0113700	2.44262	2.58248	3.43322	5.98955	0.561357	1.13618	0.80966	14.0568	21.1101	8.76795	-1.24551	0.166576	HSP40	Pf3D7_01_v3: 520,807 - 522,579 (+)	heat shock protein 40, type II (HSP40)	unfolded protein binding	protein folding, response to heat	host cell cytosol	GO:0051082	GO:0006457, GO:0009408	GO:0044164
	PF3D7_0220100	1.44241	0.844939	1.67599	4.97827	0.593497	0.610962	1.41208	9.78945	19.9252	77.9392	1.95806	0.000617877		Pf3D7_02_v3: 804,520 - 807,741 (+)	DnaJ protein, putative			membrane			GO:0016020
	PF3D7_0403400	1.42399	0.896161	1.6391	1.60898	1.47702	1.69268	1.20538	1.66328	230.464	488.365	1.08612	0.0144869		Pf3D7_04_v3: 182,870 - 194,712 (+)	conserved Plasmodium protein, unknown function	metal ion binding		membrane	GO:0046872		GO:0016020
	PF3D7_0511800	0.903126	1.50985	1.48699	1.20906	1.37139	1.32525	1.47703	1.33643	357.999	3.31271	-6.67133	1.6483e-14	INO1	Pf3D7_05_v3: 520,720 - 522,693 (-)	inositol-3-phosphate synthase (INO1)	inositol-3-phosphate synthase activity	inositol biosynthetic process, phospholipid biosynthetic process		GO:0004512	GO:0006021, GO:0008654		5.5.1.4 (Inositol-3-phosphate synthase)
	PF3D7_0513600	1.36353	1.33571	1.55577	0.803222	1.66366	1.42797	1.43234	0.794496	111.881	27.6718	-2.0306	0.000283274		Pf3D7_05_v3: 574,941 - 578,505 (-)	deoxyribodipyrimidine photo-lyase, putative	deoxyribodipyrimidine photo-lyase activity	DNA repair		GO:0003904	GO:0006281		4.1.99.3 (Deoxyribodipyrimidine photo-lyase)
	PF3D7_0726300	1.72572	1.52046	1.39135	2.5972	1.14239	1.33398	0.938056	1.95748	29.8098	35.4341	0.278328	0.661253	PMS1	Pf3D7_07_v3: 1,104,156 - 1,108,364 (+)	DNA mismatch repair protein PMS1, putative (PMS1)	ATP binding, damaged DNA binding, mismatched DNA binding	DNA replication, mismatch repair	mismatch repair complex	GO:0005524, GO:0003684, GO:0030983	GO:0006260, GO:0006298	GO:0032300
	PF3D7_0726400	1.11104	3.24522	1.72274	3.44352	1.57107	1.03646	0.913619	1.53447	86.0619	81.6142	-0.0801697	0.856973		Pf3D7_07_v3: 1,108,831 - 1,124,492 (-)	conserved Plasmodium membrane protein, unknown function			cytoplasm			GO:0005737
	PF3D7_0731800	0.643098	0.720136	1.46357	9.40164	0.610128	0.757752	0.626764	12.9952	20.2058	1.17017	-3.94227	0.0125033	GEXP08	Pf3D7_07_v3: 1,378,618 - 1,380,769 (+)	alpha/beta hydrolase, putative (GEXP08)			apicoplast			GO:0020011	3.1.1.5 (Lysophospholipase)
	PF3D7_0810300	2.9734	3.43262	2.57267	1.25189	1.79974	1.72899	1.45343	0.771117	30.1841	186.598	2.60962	2.79043e-12	PPM5	Pf3D7_08_v3: 525,058 - 527,604 (-)	protein phosphatase PPM5, putative (PPM5)	cation binding, protein serine/threonine phosphatase activity	protein dephosphorylation	nucleus	GO:0043169, GO:0004722	GO:0006470	GO:0005634	3.1.3.16 (Phosphoprotein phosphatase)
	PF3D7_0924500	2.63887	2.25948	2.68234	2.77493	1.49752	1.58537	1.76519	0.852765	15.8091	30.3911	0.97027	0.195746		Pf3D7_09_v3: 993,245 - 997,675 (-)	conserved Plasmodium membrane protein, unknown function			extracellular region			GO:0005576
	PF3D7_1016500	1.35737	2.18197	1.59261	2.27823	0.932833	1.12896	0.558424	2.11472	22.2639	4.48288	-2.31328	0.024365		Pf3D7_10_v3: 661,742 - 664,201 (-)	Plasmodium exported protein (PHISTc), unknown function	GTP binding, GTPase activity, translation initiation factor activity	small GTPase mediated signal transduction, translational initiation	cytoplasm, intracellular	GO:0005525, GO:0003924, GO:0003743	GO:0007264, GO:0006413	GO:0005737, GO:0005622
	PF3D7_1019000	1.16019	1.52852	1.88534	1.5307	2.13206	1.84558	2.62693	0.797106	233.178	691.643	1.5656	3.84267e-08		Pf3D7_10_v3: 757,795 - 765,158 (+)	eukaryotic translation initiation factor subunit eIF2A, putative
	PF3D7_1025100	1.33691	1.34723	1.64868	0.843192	1.112	0.867137	1.0515	0.638639	23.9166	11.685	-1.03873	0.191609	GFPT	Pf3D7_10_v3: 1,052,844 - 1,055,333 (+)	glutamine--fructose-6-phosphate aminotransferase [isomerizing], putative (GFPT)	carbohydrate binding, glutamine-fructose-6-phosphate transaminase (isomerizing) activity	carbohydrate derivative biosynthetic process, carbohydrate metabolic process, glucosamine metabolic process	apicoplast	GO:0030246, GO:0004360	GO:1901137, GO:0005975, GO:0006041	GO:0020011	2.6.1.16 (Glutamine--fructose-6-phosphate transaminase (isomerizing))
	PF3D7_1027000	0.978398	1.25299	1.72813	0.839091	0.890724	0.983953	0.816756	0.610155	129.218	195.548	0.59813	0.0813994		Pf3D7_10_v3: 1,126,523 - 1,131,958 (-)	conserved Plasmodium protein, unknown function	RNA polymerase II transcription cofactor activity	regulation of transcription from RNA polymerase II promoter	cytoplasm, mediator complex	GO:0001104	GO:0006357	GO:0005737, GO:0016592
	PF3D7_1108700	1.28969	1.14262	2.2603	1.62159	2.12436	1.38675	1.20591	1.57633	19.2704	134.782	2.77356	1.66187e-11		Pf3D7_11_v3: 373,238 - 374,860 (-)	heat shock protein DnaJ homologue Pfj2	unfolded protein binding	cell redox homeostasis, protein folding, response to heat	apicoplast, endoplasmic reticulum, mitochondrion	GO:0051082	GO:0045454, GO:0006457, GO:0009408	GO:0020011, GO:0005783, GO:0005739
	PF3D7_1237200	1.53876	1.83468	1.8802	1.01994	1.19945	1.19535	0.975464	1.29221	134.518	19.085	-2.7939	5.28098e-08		Pf3D7_12_v3: 1,550,324 - 1,556,071 (+)	conserved Plasmodium protein, unknown function			membrane, nucleus			GO:0016020, GO:0005634
	PF3D7_1255200	1.04793	0.801707	2.18855	7.44771	0.572471	0.535348	1.92627	18.5657	86.8722	686.353	2.97569	1.27979e-07	VAR	Pf3D7_12_v3: 2,241,271 - 2,248,962 (-)	erythrocyte membrane protein 1, PfEMP1 (VAR)	cell adhesion molecule binding, host cell surface receptor binding, receptor activity	antigenic variation, cell-cell adhesion, cytoadherence to microvasculature, mediated by symbiont protein, modulation by symbiont of host erythrocyte aggregation, pathogenesis	host cell plasma membrane, infected host cell surface knob, integral to membrane	GO:0050839, GO:0046789, GO:0004872	GO:0020033, GO:0016337, GO:0020035, GO:0020013, GO:0009405	GO:0020002, GO:0020030, GO:0016021
	PF3D7_1302000	1.4745	0.590164	1.79042	8.93253	0.428013	0.691354	1.24556	16.2574	23.1056	57.0906	1.3176	0.107288	PTP6	Pf3D7_13_v3: 112,792 - 113,815 (-)	EMP1-trafficking protein (PTP6)			membrane			GO:0016020
	PF3D7_1302100	1.40741	1.30953	1.41156	3.44094	1.22919	1.06903	1.0494	4.46583	22.1703	9.14688	-1.20885	0.162147	G27/25	Pf3D7_13_v3: 121,636 - 122,289 (-)	gamete antigen 27/25 (G27/25)	RNA binding, SH3 domain binding, protein dimerization activity			GO:0003723, GO:0017124, GO:0046983
	PF3D7_1310400	2.7569	2.53016	1.74299	1.13655	0.939256	0.800135	1.00136	0.447452	60.7422	13.8276	-2.11206	0.000728162		Pf3D7_13_v3: 458,961 - 462,368 (+)	conserved Plasmodium protein, unknown function			membrane			GO:0016020
	PF3D7_1322500	1.51564	1.54303	1.30826	0.794262	2.42738	1.84868	1.47039	0.576242	24.353	1175.82	5.56884	1.69252e-73	DHHC5	Pf3D7_13_v3: 953,154 - 955,789 (+)	palmitoyltransferase, putative (DHHC5)	palmitoyltransferase activity, zinc ion binding	protein palmitoylation	endoplasmic reticulum	GO:0016409, GO:0008270	GO:0018345	GO:0005783	2.3.1.- (Transferring groups other than amino-acyl groups.)
	PF3D7_1447800	1.57275	2.08753	1.80411	0.76207	1.21043	1.19206	1.424	0.68804	28.1261	22.3977	-0.331019	0.607527		Pf3D7_14_v3: 1,947,246 - 1,953,206 (+)	calponin homology domain-containing protein, putative			cytoplasm			GO:0005737
	PF3D7_1464900	1.28944	1.58762	1.63732	1.19566	2.38616	2.77039	2.93241	2.82682	116.277	94.4527	-0.295749	0.44261		Pf3D7_14_v3: 2,630,558 - 2,632,678 (-)	ATP-dependent zinc metalloprotease FTSH, putative	ATP binding, ATP-dependent peptidase activity, metalloendopeptidase activity	proteolysis	membrane	GO:0005524, GO:0004176, GO:0004222	GO:0006508	GO:0016020	3.4.21.53 (Endopeptidase La);; 3.4.24.- (Metalloendopeptidases.)
Sporozoite	PF3D7_0102500	1.26974	1.00087	1.72935	11.1432	0.382037	0.563481	0.42912	9.32624	1.83972	8.96577	2.26408	0.0817945	EBA181	Pf3D7_01_v3: 110,750 - 115,799 (-)	erythrocyte binding antigen-181 (EBA181)	heparin binding, receptor activity, sialic acid binding	cell-cell adhesion, entry into host cell, pathogenesis	integral to membrane, microneme	GO:0008201, GO:0004872, GO:0033691	GO:0016337, GO:0030260, GO:0009405	GO:0016021, GO:0020009
	PF3D7_0102600	1.32237	2.75244	1.34602	3.03121	0.83925	0.785994	0.78712	2.83709	3.0558	26.8472	3.18074	0.00635595	FIKK1	Pf3D7_01_v3: 119,041 - 121,249 (-)	serine/threonine protein kinase, FIKK family (FIKK1)	ATP binding, protein kinase activity	protein phosphorylation		GO:0005524, GO:0004672	GO:0006468		2.7.11.1 (Non-specific serine/threonine protein kinase)
	PF3D7_0113000	0.887652	0.653061	2.59734	8.10901	0.429921	0.529981	0.604787	9.02149	30.1215	51.7998	0.802313	0.346957	GARP	Pf3D7_01_v3: 487,892 - 490,127 (-)	glutamic acid-rich protein (GARP)
	PF3D7_0113700	2.44262	2.58248	3.43322	5.98955	0.561357	1.13618	0.80966	14.0568	21.1101	8.76795	-1.24551	0.166576	HSP40	Pf3D7_01_v3: 520,807 - 522,579 (+)	heat shock protein 40, type II (HSP40)	unfolded protein binding	protein folding, response to heat	host cell cytosol	GO:0051082	GO:0006457, GO:0009408	GO:0044164
	PF3D7_0113800	0.976356	0.774014	1.21642	10.6723	0.560612	0.869624	1.00146	10.5389	3.21174	62.5125	4.13396	4.20991e-11		Pf3D7_01_v3: 527,107 - 536,351 (+)	DBL containing protein, unknown function	receptor activity	pathogenesis	integral to membrane, membrane	GO:0004872	GO:0009405	GO:0016021, GO:0016020
	PF3D7_0207900	0.649255	0.89676	1.29564	0.86031	0.842485	1.12125	0.752079	2.03514	22.5446	9.93813	-1.2108	0.177657	SERA2	Pf3D7_02_v3: 317,596 - 321,310 (-)	serine repeat antigen 2 (SERA2)	cysteine-type peptidase activity	immunoglobulin production, proteolysis, regulation of immune response		GO:0008234	GO:0002377, GO:0006508, GO:0050776		3.4.22.- (Cysteine endopeptidases.)
	PF3D7_0214300	1.61014	1.58358	1.28178	1.48468	1.48447	1.21079	0.661094	2.91155	9.57288	14.9978	0.577399	0.535735		Pf3D7_02_v3: 578,662 - 586,164 (+)	conserved Plasmodium protein, unknown function
	PF3D7_0219700	1.14505	1.82654	2.8879	4.37814	1.64287	1.61256	1.74768	10.546	1.18491	7.79559	2.7006	0.0553583	GEXP20	Pf3D7_02_v3: 783,723 - 784,828 (-)	Plasmodium exported protein (PHISTc), unknown function (GEXP20)			membrane			GO:0016020
	PF3D7_0220100	1.44241	0.844939	1.67599	4.97827	0.593497	0.610962	1.41208	9.78945	19.9252	77.9392	1.95806	0.000617877		Pf3D7_02_v3: 804,520 - 807,741 (+)	DnaJ protein, putative			membrane			GO:0016020
	PF3D7_0220300	1.07649	1.18743	1.69585	6.10895	0.991585	1.41115	1.73526	15.9124	1.74617	60.7823	5.51486	2.31736e-09		Pf3D7_02_v3: 813,827 - 814,654 (-)	Plasmodium exported protein, unknown function			apicoplast, membrane			GO:0020011, GO:0016020
	PF3D7_0301200	0.824078	1.61909	1.77579	5.51553	0.558067	0.764935	0.788537	7.89601	1.029	8.76795	2.86902	0.0312506	FIKK3	Pf3D7_03_v3: 78,195 - 80,393 (-)	serine/threonine protein kinase, FIKK family (FIKK3)	ATP binding, protein serine/threonine kinase activity	protein phosphorylation		GO:0005524, GO:0004674	GO:0006468		2.7.11.1 (Non-specific serine/threonine protein kinase)
	PF3D7_0302100	0.814727	0.912101	0.930583	0.855212	1.63033	1.38842	1.14598	1.03084	159.651	193.603	0.276148	0.416425	SRPK1	Pf3D7_03_v3: 114,070 - 118,086 (+)	serine/threonine protein kinase (SRPK1)	ATP binding, protein serine/threonine kinase activity	protein phosphorylation	cytoplasm, nucleus	GO:0005524, GO:0004674	GO:0006468	GO:0005737, GO:0005634	2.7.11.1 (Non-specific serine/threonine protein kinase)
	PF3D7_0321800	1.97619	1.71942	1.63875	1.46964	1.41437	1.06925	0.966528	0.83888	60.5552	175.309	1.53002	4.57122e-05		Pf3D7_03_v3: 912,916 - 921,036 (+)	WD repeat-containing protein, putative			nucleus			GO:0005634
	PF3D7_0402100	0.663519	0.618768	2.10861	12.8333	0.191064	0.649183	0.732418	10.9468	3.71062	88.8163	4.79775	1.08706e-13		Pf3D7_04_v3: 123,588 - 125,464 (-)	Plasmodium exported protein (PHISTb), unknown function		protein folding	membrane		GO:0006457	GO:0016020
	PF3D7_0402300	0.79753	0.805464	1.3588	4.26506	0.683245	0.646369	1.1209	6.80927	5.98691	37.7744	2.66241	6.05051e-05	RH1	Pf3D7_04_v3: 137,640 - 146,653 (+)	reticulocyte binding protein homologue 1 (RH1)	heparin binding, host cell surface receptor binding	cell-cell adhesion	apical complex, rhoptry	GO:0008201, GO:0046789	GO:0016337	GO:0020007, GO:0020008
	PF3D7_0402400	1.84149	2.65716	2.61858	2.75055	2.06674	1.81612	1.8206	3.70469	13.6888	136.562	3.32789	2.16364e-12	GEXP18	Pf3D7_04_v3: 147,490 - 148,380 (-)	Plasmodium exported protein, unknown function (GEXP18)	nucleotide binding		cytoplasm	GO:0000166		GO:0005737
	PF3D7_0417700	2.56208	2.82699	1.58072	1.0638	2.0586	1.84301	1.56894	0.997796	5.02029	22.4144	2.05668	0.0293912		Pf3D7_04_v3: 784,194 - 786,430 (+)	conserved Plasmodium protein, unknown function
	PF3D7_0423700	1.5449	1.48839	1.87414	1.86426	1.58022	1.41452	2.20109	5.28326	58.341	24.3258	-1.21123	0.113439	ETRAMP4	Pf3D7_04_v3: 1,071,435 - 1,071,845 (-)	early transcribed membrane protein 4 (ETRAMP4)			symbiont-containing vacuole membrane			GO:0020005
	PF3D7_0423800	1.04037	1.03111	1.42193	2.18391	1.26048	1.36403	2.06805	5.81901	11.5061	44.8121	1.91472	0.00275468	CyRPA	Pf3D7_04_v3: 1,076,347 - 1,077,534 (+)	cysteine-rich protective antigen (CyRPA)	protein binding	entry into host cell	anchored to plasma membrane, apical part of cell, microneme	GO:0005515	GO:0030260	GO:0046658, GO:0045177, GO:0020009
	PF3D7_0531400	2.44333	2.63477	2.21038	1.85801	0.939227	0.994684	0.989232	1.93426	20.5177	69.319	1.75694	0.0003167		Pf3D7_05_v3: 1,282,591 - 1,286,106 (-)	conserved Plasmodium protein, unknown function	nucleic acid binding		membrane	GO:0003676		GO:0016020
	PF3D7_0532100	1.27898	1.53264	2.88304	8.43653	1.87443	2.1927	3.48414	12.4254	1.93328	647.408	8.22084	2.03292e-52	ETRAMP5	Pf3D7_05_v3: 1,301,224 - 1,301,769 (+)	early transcribed membrane protein 5 (ETRAMP5)			symbiont-containing vacuole membrane			GO:0020005
	PF3D7_0702400	1.4027	2.59396	2.59246	3.47541	1.52453	1.66007	2.22678	6.66553	6.95357	8.17452	0.226017	0.844739	SEMP1	Pf3D7_07_v3: 101,694 - 102,285 (+)	small exported membrane protein 1 (SEMP1)	protein binding		Maurer's cleft, host cell cytoplasm, host cell membrane	GO:0005515		GO:0020036, GO:0030430, GO:0033644
	PF3D7_0726100	0.876163	0.713634	1.91643	4.69478	1.05882	1.31765	1.11498	12.3885	3.08701	27.853	3.04504	0.000126906		Pf3D7_07_v3: 1,093,566 - 1,096,122 (-)	Plasmodium exported protein, unknown function
	PF3D7_0726300	1.72572	1.52046	1.39135	2.5972	1.14239	1.33398	0.938056	1.95748	29.8098	35.4341	0.278328	0.661253	PMS1	Pf3D7_07_v3: 1,104,156 - 1,108,364 (+)	DNA mismatch repair protein PMS1, putative (PMS1)	ATP binding, damaged DNA binding, mismatched DNA binding	DNA replication, mismatch repair	mismatch repair complex	GO:0005524, GO:0003684, GO:0030983	GO:0006260, GO:0006298	GO:0032300
	PF3D7_0726400	1.11104	3.24522	1.72274	3.44352	1.57107	1.03646	0.913619	1.53447	86.0619	81.6142	-0.0801697	0.856973		Pf3D7_07_v3: 1,108,831 - 1,124,492 (-)	conserved Plasmodium membrane protein, unknown function			cytoplasm			GO:0005737
	PF3D7_0902800	0.962565	1.23248	1.43397	3.04739	1.43295	1.0365	1.41986	3.2685	12.3168	432.132	5.20825	7.99769e-41	SERA9	Pf3D7_09_v3: 121,621 - 125,006 (-)	serine repeat antigen 9 (SERA9)	cysteine-type peptidase activity	immunoglobulin production, proteolysis, regulation of immune response		GO:0008234	GO:0002377, GO:0006508, GO:0050776		3.4.22.2 (Papain)
	PF3D7_0935600	0.62573	1.50247	2.87831	10.5424	0.522196	0.835518	0.901877	15.8602	2.27626	101.276	5.88327	1.15308e-14	GIG	Pf3D7_09_v3: 1,405,192 - 1,407,022 (+)	gametocytogenesis-implicated protein (GIG)
	PF3D7_1008400	1.10484	1.07972	1.90671	1.88529	2.51729	1.85174	2.55046	1.96648	173.496	141.572	-0.287011	0.423706	RPT2	Pf3D7_10_v3: 347,206 - 348,667 (-)	26S protease regulatory subunit 4, putative (RPT2)	ATP binding, endopeptidase activity, hydrolase activity	protein catabolic process, proteolysis	cytoplasm, proteasome regulatory particle	GO:0005524, GO:0004175, GO:0016787	GO:0030163, GO:0006508	GO:0005737, GO:0005838	3.6.4.8 (Proteasome ATPase)
	PF3D7_1016700	0.858395	0.783872	1.5048	4.40682	1.78363	1.35028	1.55512	5.19161	5.42565	14.421	1.33808	0.166576		Pf3D7_10_v3: 669,202 - 671,853 (-)	Plasmodium exported protein (PHISTc), unknown function
	PF3D7_1016800	1.01599	1.07349	1.56729	3.57226	1.29133	1.00015	0.797683	3.50461	2.55692	87.0861	4.86616	2.26641e-13		Pf3D7_10_v3: 675,293 - 676,417 (-)	Plasmodium exported protein (PHISTc), unknown function			membrane			GO:0016020
	PF3D7_1027000	0.978398	1.25299	1.72813	0.839091	0.890724	0.983953	0.816756	0.610155	129.218	195.548	0.59813	0.0813994		Pf3D7_10_v3: 1,126,523 - 1,131,958 (-)	conserved Plasmodium protein, unknown function	RNA polymerase II transcription cofactor activity	regulation of transcription from RNA polymerase II promoter	cytoplasm, mediator complex	GO:0001104	GO:0006357	GO:0005737, GO:0016592
	PF3D7_1038800	0.955123	1.19638	1.39288	4.86707	0.649841	0.92477	0.553643	3.6108	14.3747	11.685	-0.244927	0.829439		Pf3D7_10_v3: 1,557,816 - 1,560,696 (+)	RESA-like protein with PHIST and DnaJ domains			membrane			GO:0016020
	PF3D7_1139100	1.83166	0.921041	1.56068	0.739836	0.824565	1.0437	0.78539	1.77762	207.609	312.072	0.579913	0.401842		Pf3D7_11_v3: 1,548,186 - 1,553,561 (+)	RNA-binding protein, putative	RNA binding, nucleotide binding	mRNA processing, mRNA transport, regulation of translation	cytoplasm, nucleus	GO:0003723, GO:0000166	GO:0006397, GO:0051028, GO:0006417	GO:0005737, GO:0005634
	PF3D7_1201000	0.617744	0.643587	2.49636	9.48108	0.197617	0.415461	0.69038	10.4131	2.93108	6.62542	1.22575	0.387504		Pf3D7_12_v3: 76,846 - 79,067 (-)	Plasmodium exported protein (PHISTb), unknown function	ATP binding		cytoplasm, membrane	GO:0005524		GO:0005737, GO:0016020
	PF3D7_1201400	1.26356	1.8655	1.55184	2.23713	0.924431	1.07141	1.29906	3.0524	2.15156	102.644	5.22651	5.20318e-17		Pf3D7_12_v3: 93,581 - 97,146 (-)	Plasmodium exported protein, unknown function			membrane			GO:0016020
	PF3D7_1255200	1.04793	0.801707	2.18855	7.44771	0.572471	0.535348	1.92627	18.5657	86.8722	686.353	2.97569	1.27979e-07	VAR	Pf3D7_12_v3: 2,241,271 - 2,248,962 (-)	erythrocyte membrane protein 1, PfEMP1 (VAR)	cell adhesion molecule binding, host cell surface receptor binding, receptor activity	antigenic variation, cell-cell adhesion, cytoadherence to microvasculature, mediated by symbiont protein, modulation by symbiont of host erythrocyte aggregation, pathogenesis	host cell plasma membrane, infected host cell surface knob, integral to membrane	GO:0050839, GO:0046789, GO:0004872	GO:0020033, GO:0016337, GO:0020035, GO:0020013, GO:0009405	GO:0020002, GO:0020030, GO:0016021
	PF3D7_1302000	1.4745	0.590164	1.79042	8.93253	0.428013	0.691354	1.24556	16.2574	23.1056	57.0906	1.3176	0.107288	PTP6	Pf3D7_13_v3: 112,792 - 113,815 (-)	EMP1-trafficking protein (PTP6)			membrane			GO:0016020
	PF3D7_1302100	1.40741	1.30953	1.41156	3.44094	1.22919	1.06903	1.0494	4.46583	22.1703	9.14688	-1.20885	0.162147	G27/25	Pf3D7_13_v3: 121,636 - 122,289 (-)	gamete antigen 27/25 (G27/25)	RNA binding, SH3 domain binding, protein dimerization activity			GO:0003723, GO:0017124, GO:0046983
	PF3D7_1302200	1.36936	3.18592	2.75272	1.09259	1.94258	1.78938	1.92945	1.25787	1.93328	2012.88	9.84532	6.05848e-75	ETRAMP13	Pf3D7_13_v3: 123,726 - 124,415 (-)	early transcribed membrane protein 13 (ETRAMP13)			symbiont-containing vacuole membrane			GO:0020005
	PF3D7_1324900	1.59771	2.11879	2.72859	1.13486	1.84881	1.58512	3.62527	1.60396	927.972	1202.6	0.374422	0.304885	LDH	Pf3D7_13_v3: 1,041,157 - 1,042,107 (+)	L-lactate dehydrogenase (LDH)	L-lactate dehydrogenase activity, protein binding	carboxylic acid metabolic process, glycolysis, oxidation-reduction process		GO:0004459, GO:0005515	GO:0019752, GO:0006096, GO:0055114		1.1.1.27 (L-lactate dehydrogenase)
	PF3D7_1401600	1.16178	0.832387	1.60927	7.23772	0.742469	0.989467	0.831945	13.7633	2.30747	10.1192	2.01147	0.0982247		Pf3D7_14_v3: 61,364 - 62,988 (-)	Plasmodium exported protein (PHISTb), unknown function			cytoplasm			GO:0005737
	PF3D7_1401700	1.91226	1.40791	2.96036	4.48391	1.08935	1.18989	1.13383	5.59459	1.83972	13.4486	2.86082	0.0161224		Pf3D7_14_v3: 66,269 - 67,081 (-)	Plasmodium exported protein, unknown function
	PF3D7_1401800	1.00154	0.833609	1.33376	0.855625	1.52232	1.12663	2.01715	1.2765	111.101	385.08	1.79614	1.58935e-07	CK	Pf3D7_14_v3: 71,368 - 72,690 (+)	choline kinase (CK)	choline binding, choline kinase activity	lipid metabolic process, phosphatidylcholine biosynthetic process	cytosol	GO:0033265, GO:0004103	GO:0006629, GO:0006656	GO:0005829	2.7.1.32 (Choline kinase)
	PF3D7_1464900	1.28944	1.58762	1.63732	1.19566	2.38616	2.77039	2.93241	2.82682	116.277	94.4527	-0.295749	0.44261		Pf3D7_14_v3: 2,630,558 - 2,632,678 (-)	ATP-dependent zinc metalloprotease FTSH, putative	ATP binding, ATP-dependent peptidase activity, metalloendopeptidase activity	proteolysis	membrane	GO:0005524, GO:0004176, GO:0004222	GO:0006508	GO:0016020	3.4.21.53 (Endopeptidase La);; 3.4.24.- (Metalloendopeptidases.)
	PF3D7_1475400	1.2794	1.74944	1.10099	0.552806	1.09583	0.982362	0.628564	0.463326	13.8136	1893.72	7.12768	2.52133e-106	CRMP4	Pf3D7_14_v3: 3,087,061 - 3,105,071 (-)	cysteine repeat modular protein 4 (CRMP4)		intracellular receptor mediated signaling pathway, intracellular transport	anchored to external side of plasma membrane		GO:0030522, GO:0046907	GO:0031362
	PF3D7_1476100	1.94632	2.41038	2.2454	1.51885	1.83473	1.5048	1.5828	1.51955	2.46337	702.437	8.09247	4.90698e-58	ETRAMP14.2	Pf3D7_14_v3: 3,131,104 - 3,131,637 (+)	early transcribed membrane protein 14.2 (ETRAMP14.2)			symbiont-containing vacuole membrane			GO:0020005
	PF3D7_1476200	1.50978	1.1812	1.21981	1.79416	0.875738	0.82318	1.91169	2.59075	4.08484	28.2152	2.65948	0.00605077		Pf3D7_14_v3: 3,133,951 - 3,135,651 (+)	Plasmodium exported protein (PHISTb), unknown function			host cell periphery			GO:0044538
	PF3D7_1476300	0.805238	1.33525	2.31997	5.74676	0.916327	1.18963	1.31777	9.744	2.02683	34.8573	3.80801	3.37711e-06		Pf3D7_14_v3: 3,139,140 - 3,140,982 (+)	Plasmodium exported protein (PHISTb), unknown function	nucleotide binding		cytoplasm, intracellular, membrane	GO:0000166		GO:0005737, GO:0005622, GO:0016020
	PF3D7_1477700	0.524947	0.428912	1.4324	8.41433	0.465001	0.575021	0.778633	17.3379	2.52572	12.8719	2.26254	0.161068	Pfg14-748	Pf3D7_14_v3: 3,202,931 - 3,204,017 (+)	Plasmodium exported protein (PHISTa), unknown function (Pfg14-748)			symbiont-containing vacuole			GO:0020003
	PF3D7_1479000	0.814631	0.688254	1.62846	3.29496	0.524391	0.66645	1.07549	10.4318	9.60398	10.7127	0.19727	0.849902	ACS1a	Pf3D7_14_v3: 3,254,092 - 3,256,554 (+)	acyl-CoA synthetase (ACS1a)	long-chain fatty acid-CoA ligase activity	fatty acid metabolic process	host cell cytoplasm	GO:0004467	GO:0006631	GO:0030430	6.2.1.3 (Long-chain-fatty-acid--CoA ligase)
