# Supplementary material for: Epigenetic regulation of Plasmodium falciparum clonally variant gene expression during development in Anopheles gambiae
Source: Sci Rep. 2017 Jan 16;7:40655. doi: 10.1038/srep40655 (PMC5238449; doi:10.1038/srep40655)
Supplement: Supplementary Table 7 [file srep40655-s8.xls]

## Sheet: EhPTMs.CVGs.Diff-Exp Sense
		Enrichment level hPTMs								Gene Expression
	RefSeq ID	Ooc H3K9ac	Ooc H3K27ac	Ooc H3K4me3	Ooc H3K9me3	Spo H3K9ac	Spo H3K27ac	Spo H3K4me3	Spo H3K9me3	Norm. mRNA counts Ooc	Norm. mRNA counts Spo	Padj	Log2FoldChange	Gene_ID	Family_ID
Oocyst	PF3D7_1229500	1.18799	1.61861	1.18189	0.852741	1.82345	1.54529	1.21989	0.816804	509.168	117.839	1.1904e-10	-2.10823	PFL1425w	CCT/TCP
	PF3D7_1216900	1.47764	1.55017	2.44147	0.642299	1.67405	1.26217	1.36181	0.895027	177.986	38.9446	2.84572e-07	-2.17338	PFL0815w	Other with dj
	PF3D7_0818900	1.0205	0.67736	1.16931	1.09519	1.17983	1.17804	1.8514	1.65913	6110.59	1103.7	4.27165e-21	-2.46397	PF08_0054	hsp70
	PF3D7_1349200	2.09072	1.73349	1.15618	0.809739	1.47287	1.31827	0.707081	0.644626	274.026	40.1314	4.93349e-11	-2.77237	PF13_0257	ars
	PF3D7_0409400	1.56766	3.12749	2.29605	1.15164	1.97884	1.828	1.4197	0.751331	105.831	13.6298	4.25178e-07	-2.92329	PFD0462w	Other with dj
	PF3D7_1118200	1.62941	1.83542	1.73266	1.00523	2.2689	2.04356	1.17644	1.03021	434.831	44.7954	4.22239e-16	-3.26616	PF11_0188	hsp90
	PF3D7_0306200	2.84244	3.58261	2.19423	1.25733	1.79684	1.82698	1.32778	0.900793	38.4784	3.31271	0.000629018	-3.49584	PFC0270w	Hsp90
	PF3D7_0823800	2.12923	1.93201	2.37608	1.7764	2.1912	1.69925	1.51002	1.03988	51.7306	4.48288	0.000151836	-3.50493	PF08_0032	Other with dj
	PF3D7_1413900	1.74386	3.06426	1.9141	1.06471	1.51581	1.12295	1.27243	0.872193	78.4535	6.82323	9.15452e-06	-3.53297	PF14_0137	Other with dj
	PF3D7_0709700	1.67961	1.0627	2.20451	1.08645	2.70243	2.32924	1.62586	1.21194	52.0114	3.88945	0.000158027	-3.5685	PF07_0040	Lysophospholipase
	PF3D7_1318800	1.08281	1.49048	4.56573	1.25142	1.98554	1.79493	1.70937	1.13169	133.115	11.3061	2.48334e-08	-3.58247	PF13_0102	Other with dj
	PF3D7_1015600	2.4623	3.32448	2.58877	0.802881	1.36552	1.49975	1.15977	0.767105	422.608	27.6718	6.70239e-17	-3.94256	PF10_0153	hsp60
	PF3D7_1034900	1.01821	1.35782	1.7227	2.21374	1.34399	1.28986	0.792664	1.32182	138.229	8.17452	2.41895e-09	-3.98651	PF10_0340	ars
	PF3D7_1209900	1.72271	2.02025	1.27621	0.469889	1.4105	1.51949	1.95033	0.454642	44.0911	2.34035	0.000278317	-4.20703	PFL0495c	ABC
	PF3D7_0717700	1.82862	2.54212	2.29148	0.704686	1.34072	1.3202	1.28643	0.593032	228.469	11.4872	6.19758e-14	-4.25717	PF07_0073	ars
	PF3D7_1434000	1.49028	1.72763	1.36423	0.797131	0.89987	0.909998	1.18859	0.572457	46.8975	2.34035	0.000183002	-4.29762	PF14_0321	ABC
	PF3D7_1357800	1.40785	1.96089	2.1701	1.75633	2.34991	2.03068	1.1809	0.770768	408.919	20.0574	7.4862e-22	-4.32047	MAL13P1.283	CCT/TCP
	PF3D7_0320300	1.18318	1.92309	1.8985	0.730728	2.59686	2.35002	3.01789	1.0275	509.231	25.5293	4.20269e-19	-4.32665	PFC0900w	CCT/TCP
	PF3D7_0527500	1.0097	1.66902	2.05976	1.09606	2.78294	2.00561	2.38503	2.01607	673.06	33.3249	2.97996e-20	-4.34184	PFE1370w	Hsp90
	PF3D7_0109800	1.61934	2.4952	1.76186	0.95556	1.71335	1.84244	2.91342	0.650326	144.029	5.83417	2.72274e-09	-4.45668	PFA0480w	ars
	PF3D7_1336900	1.93962	1.266	1.85437	0.830262	0.786531	0.869164	0.963241	0.626806	52.4791	1.94472	8.47564e-05	-4.48579	PF13_0205	ars
	PF3D7_1339900	1.46215	1.80433	1.6031	0.702728	1.65294	1.63044	1.32551	0.516849	78.9214	3.31271	2.18738e-06	-4.52243	PF13_0218	ABC
	PF3D7_1230400	1.79634	2.0134	2.03938	0.67183	1.83275	1.87139	2.2338	0.825478	79.6384	3.1149	1.84434e-06	-4.53718	PFL1465c	hsp100
	PF3D7_0102900	1.23571	1.83518	1.76112	1.23077	1.08732	1.22736	2.34508	1.43882	130.028	5.05962	4.0509e-09	-4.55014	PFA0145c	ars
	PF3D7_1416900	2.28583	1.75122	2.52252	1.24761	2.03886	1.6118	1.76636	0.586556	56.5639	2.14254	4.71262e-05	-4.57838	PF14_0167	prefoldin
	PF3D7_1222400	2.3092	1.8798	3.04922	1.02039	0.936701	1.14095	0.82579	0.936153	158.809	6.42761	4.93349e-11	-4.57981	PFL1075w	apiAP2-tf
	PF3D7_1420400	1.34021	1.58553	1.51128	0.796626	1.17675	1.00485	1.16344	0.967775	188.744	7.79559	3.80441e-12	-4.59973	PF14_0198	ars
	PF3D7_1238800	1.10471	1.07447	1.78779	1.66682	1.51992	1.40247	1.77498	2.93769	114.531	4.28507	1.81195e-08	-4.66561	PFL1880w	acs
	PF3D7_1350100	1.20446	2.56936	2.13332	0.859569	0.968106	1.08	1.3197	1.03316	200.281	7.39997	4.72388e-13	-4.70183	PF13_0262	ars
	PF3D7_1232100	2.28718	4.89246	2.83659	1.34616	1.73569	1.62648	1.83136	1.48108	347.802	12.2618	1.43141e-18	-4.74595	PFL1545c	hsp60
	PF3D7_1132200	1.89503	3.61232	1.89655	1.24954	2.09376	2.31485	2.29083	1.82588	424.915	13.8276	1.96975e-22	-4.91102	PF11_0331	CCT/TCP
	PF3D7_1213800	1.48079	2.69841	1.90019	1.06181	1.60487	1.7443	1.50935	1.12012	142.813	4.68069	2.08625e-09	-4.96168	PFL0670c	ars
	PF3D7_0718500	5.20336	2.33999	3.0527	1.06973	2.34146	1.82802	2.43166	0.744682	79.7944	1.94472	3.85214e-06	-5.08053	MAL7P1.94	prefoldin
	PF3D7_1434300	1.54242	1.74995	2.12024	1.41591	1.31242	1.19902	1.90321	1.84523	231.213	6.2298	4.95695e-13	-5.11605	PF14_0324	Hsp90
	PF3D7_0708800	1.21152	2.71845	1.9253	1.20443	2.81138	2.17373	2.03638	1.00188	552.012	15.789	8.98453e-22	-5.14725	PF07_0033	hsp100
	PF3D7_0211800	1.32564	1.24028	1.78772	0.955917	1.60925	1.48865	2.14647	1.63794	198.13	5.05962	3.89646e-12	-5.15785	PFB0525w	ars
	PF3D7_0618600	2.29393	2.47376	1.67341	1.12908	1.38001	1.37521	1.13176	0.83151	50.1405	1.17017	0.000240013	-5.25011	PFF0900c	rhomboid
	PF3D7_0619500	1.53663	1.30763	1.5462	0.506728	1.03313	1.19628	1.00734	0.512367	51.2942	1.17017	0.000217438	-5.27852	PFF0945c	acs
	PF3D7_1218600	1.60199	2.10179	2.25928	1.49774	1.4267	1.63585	1.7286	1.20885	101.497	1.94472	7.33682e-07	-5.40958	PFL0900c	ars
	PF3D7_1334200	1.42288	1.87848	2.51774	1.29492	2.26819	2.68728	2.24684	1.27495	58.2166	1.17017	0.000114224	-5.4578	PF13_0190	Hsp90
	PF3D7_1408000	1.52702	1.5437	1.5274	1.02974	1.52085	1.44824	1.77193	1.62829	160.586	2.91709	1.24859e-09	-5.54162	PF14_0077	plasmepsins
	PF3D7_0213100	2.52395	1.99271	1.62801	1.14865	2.68948	1.78479	1.98306	1.23906	120.83	2.14254	1.06966e-07	-5.65403	PFB0595w	Other with dj
	PF3D7_1445100	1.32696	1.90393	1.70712	1.24031	1.52452	1.13049	1.05879	1.8131	83.3804	0.972362	1.75468e-05	-5.97118	PF14_0428	ars
	PF3D7_0308200	1.69284	2.5088	1.86996	1.19249	4.603	3.44642	3.86706	1.96531	287.59	4.48288	3.81299e-14	-5.97204	PFC0350c	CCT/TCP
	PF3D7_1222300	0.912106	0.982892	1.59526	0.789758	1.54477	1.43534	1.13009	0.785487	828.596	12.6574	2.26129e-32	-5.98383	PFL1070c	hsp90
	PF3D7_1104000	1.69247	2.00217	1.44628	0.911573	1.50226	1.46368	0.935589	0.719955	87.4963	0.972362	1.3173e-05	-6.03198	PF11_0051	ars
	PF3D7_0608700	2.2279	6.63758	2.31249	1.61628	2.58321	1.88119	2.22949	1.24658	615	8.76795	1.38933e-24	-6.11136	PFF0430w	CCT/TCP
	PF3D7_1016400	2.89321	3.2823	2.06742	1.27254	0.766207	0.905065	0.852752	1.1011	113.19	0.972362	3.30847e-06	-6.38352	PF10_0160	fikk
	PF3D7_1344200	1.54527	1.58012	2.29102	1.79456	1.11025	1.02337	1.4335	0.774913	140.537	1.17017	6.80472e-07	-6.68576	MAL13P1.540	hsp70
	PF3D7_1461900	1.32571	1.24493	1.38246	0.903245	1.07069	1.28594	0.983422	0.693068	184.316	0.972362	1.11671e-07	-7.06669	PF14_0589	ars
	PF3D7_1332900	1.84476	1.44863	2.18263	1.19527	1.12457	1.40725	1.00125	0.878467	386.593	1.94472	7.90428e-13	-7.29919	PF13_0179	ars
	PF3D7_0214000	1.36492	1.37646	1.69964	1.20772	3.60327	2.97	1.42024	2.70708	390.646	1.94472	7.83675e-13	-7.313	PFB0635w	CCT/TCP
	PF3D7_0306800	1.3738	2.20479	1.76736	1.02145	1.70895	1.31305	2.02203	1.07607	665.577	3.1149	1.17092e-18	-7.55462	PFC0285c	CCT/TCP
	PF3D7_0322000	2.87908	2.1461	2.48929	1.40398	1.86463	1.59853	2.97967	1.63573	747.741	2.14254	1.35651e-16	-8.22521	PFC0975c	Hsp90
	PF3D7_1367700	1.37016	1.2049	1.11759	0.66058	0.975615	1.10626	1.13651	0.494758	240.007	0	3.34789e-05	-9.26057	PF13_0354	ars
Sporozoite	PF3D7_0202100	0.725648	0.712133	2.00271	6.75935	0.764667	0.837933	1.97274	5.36758	0.40536	3849.94	3.14581e-31	13.6252	PFB0105c	phistc
	PF3D7_1335900	1.2785	1.32804	0.748132	0.557391	1.39429	1.22409	2.03979	0.498077	7.01588	64536.6	7.59677e-185	13.3278	PF13_0201	TRAP-like
	PF3D7_0207300	0.994552	0.761602	0.914026	0.761546	1.39854	1.21304	1.85109	0.572474	0.904275	6414.62	9.51884e-75	12.5537	PFB0325c	sera
	PF3D7_0616500	1.19383	0.587904	1.03777	0.570462	0.875804	0.748315	0.637501	0.478564	4.64607	18438.8	5.951e-134	12.2112	PFF0800w	TRAP-like
	PF3D7_0404400	0.799919	0.948469	1.61843	0.699919	2.39136	1.82592	2.4607	0.938485	0.498915	2838.39	2.37029e-55	11.7027	PFD0210c	6-cys
	PF3D7_0104000	2.34938	2.04322	1.57813	1.27084	2.52257	2.04093	1.48652	0.96636	1.8709	3064.56	8.06835e-69	11.1749	PFA0200w	TRAP-like
	PF3D7_0408700	2.08975	1.86493	1.65628	0.829213	1.79599	1.64429	1.22703	0.797009	5.70628	13611.4	3.02931e-143	11.1597	PFD0430c	macpf
	PF3D7_0424100	1.66051	2.19252	2.81471	8.54252	1.11755	1.20226	1.1285	4.45682	0	127.036	5.94111e-07	10.5674	PFD1145c	PfRh
	PF3D7_0424500	0.670035	0.579385	1.69504	11.1851	0.457824	0.568244	0.912914	21.1991	0	122.339	6.09685e-07	10.5372	PFD1165w	fikk
	PF3D7_0508000	0.892251	1.01464	2.06879	1.37294	1.7627	1.18501	3.18813	2.35694	2.52572	2851.06	5.44099e-71	10.4776	PFE0395c	6-cys
	PF3D7_0304600	1.86749	2.08054	1.32412	0.669972	1.74628	1.46629	2.15101	0.718986	44.5589	54562.4	4.23996e-177	10.2178	PFC0210c	TRAP-like
	PF3D7_1253000	1.44569	0.982206	2.03704	13.0368	0.391568	0.763336	0.816845	9.72964	0.249458	474.192	5.41574e-24	10.0086	PFL2550w	dj_III
	PF3D7_1302200	1.36936	3.18592	2.75272	1.09259	1.94258	1.78938	1.92945	1.25787	1.93328	2012.88	6.05848e-75	9.84532	PF13_0012	etramps
	PF3D7_0507200	0.957063	1.02781	1.61808	1.11069	0.784329	0.756689	0.614042	0.52785	0.124729	215.588	3.47827e-14	9.65433	PFE0355c	subtilisins
	PF3D7_0404500	1.9579	3.16261	2.20304	1.15186	2.37045	1.61153	2.64183	0.944953	4.05363	2595.8	9.67856e-96	9.39311	PFD0215c	6-cys
	PF3D7_1218000	1.27901	1.78225	1.68418	1.69673	2.67694	2.30468	3.06261	0.617856	1.40319	884.586	1.10721e-55	8.96078	PFL0870w	TRAP-like
	PF3D7_0506900	2.3139	1.32735	2.47177	1.16212	2.52337	2.2406	1.08142	0.787519	5.70628	2101.91	2.41735e-105	8.48724	PFE0340c	rhomboid
	PF3D7_0201700	0.565005	0.490201	1.4658	11.4443	0.463553	0.821489	0.693582	9.57136	0.124729	80.444	7.56664e-10	8.27373	PFB0085c	Phistb_dj
	PF3D7_0532100	1.27898	1.53264	2.88304	8.43653	1.87443	2.1927	3.48414	12.4254	1.93328	647.408	2.03292e-52	8.22084	PFE1590w	etramps
	PF3D7_1317200	1.32968	1.8441	2.17966	1.33268	0.882133	0.766393	0.494922	0.347913	4.77083	1421.79	8.90035e-88	8.10084	PF13_0097	apiAP2-tf
	PF3D7_1476100	1.94632	2.41038	2.2454	1.51885	1.83473	1.5048	1.5828	1.51955	2.46337	702.437	4.90698e-58	8.09247	PF14_0729	etramps
	PF3D7_0822700	3.68958	3.98695	2.10264	1.17188	1.75031	1.79815	1.12022	0.532124	0.374186	155.235	2.33542e-18	7.93661	MAL8P1.45	TRAP-like
	PF3D7_1442600	1.61022	1.41845	1.29571	0.74523	1.0551	1.04711	1.23361	0.432643	2.30747	617.413	5.00329e-54	7.83407	PF14_0404	TRAP-like
	PF3D7_0718300	1.23023	1.68292	0.913692	0.804843	0.918787	1.38967	0.568321	1.26173	2.12039	656.457	9.28037e-07	7.6457	MAL7P1.92	crmp
	PF3D7_0911300	4.38478	2.16522	6.17466	1.12134	1.05198	1.00068	1.67168	0.321708	1.7462	504.533	2.45e-41	7.62259	PFI0550w	crmp
	PF3D7_0302200	2.08589	2.67074	1.95863	3.94116	1.30855	1.14141	1.64404	6.64866	0.124729	48.866	7.77947e-08	7.57916	PFC0110w	clag
	PF3D7_0112800	0.939487	0.705043	1.9189	1.90268	1.67623	1.68958	1.43885	7.54338	0.124729	40.1314	3.79865e-07	7.28899	PFA0610c	hyp11
	PF3D7_1216700	1.31748	1.22673	1.31648	0.409656	1.37207	1.14392	1.41896	0.673565	3.4612	604.872	4.85003e-47	7.25169	PFL0805w	macpf
	PF3D7_1475400	1.2794	1.74944	1.10099	0.552806	1.09583	0.982362	0.628564	0.463326	13.8136	1893.72	2.52133e-106	7.12768	PF14_0722	crmp
	PF3D7_1016900	1.56726	2.78136	2.58782	1.79919	3.06446	2.43809	3.57186	0.979435	3.21174	503.791	1.75192e-52	7.11568	PF10_0164	etramps
	PF3D7_0612700	1.99324	2.07826	1.42452	0.873132	2.41454	1.75275	2.57342	0.565007	0.654818	85.6847	4.64092e-14	7.03991	PFF0615c	6-cys
	PF3D7_0302500	1.03235	1.61101	3.35313	4.35952	0.557427	0.750808	2.38169	6.10652	0.249458	57.0739	5.65197e-10	7.01378	PFC0120w	clag
	PF3D7_0808200	1.36655	1.84315	1.7671	0.956652	1.85697	1.56506	1.93294	0.528349	54.506	5892.43	1.5441e-111	6.7148	PF08_0108	plasmepsins
	PF3D7_1003600	0.713698	1.06936	1.22873	0.749826	1.90269	1.56471	2.13922	0.624879	2.80638	354.655	3.8449e-42	6.71066	PF10_0039	articulin/alveolin
	PF3D7_0731100	0.795014	0.415203	2.12345	13.0483	0.370319	0.542	0.464305	15.7492	0.530089	49.3117	8.06087e-08	6.61967	MAL7P1.172	phistc
	PF3D7_0712400	1.40245	1.13609	2.49233	7.30088	0.742202	0.650427	1.88948	16.2101	0.249458	43.6587	2.72241e-07	6.61121	PF07_0050	var
	PF3D7_0600600	0.986022	0.786258	2.8226	7.9405	0.581148	0.604843	2.84916	29.121	0.124729	22.2166	5.00398e-05	6.42939	PFF0030c	var
	PF3D7_0805700	1.04939	1.54282	1.57731	0.514038	1.11619	0.807072	1.08406	0.402686	42.1267	3533.91	2.0219e-121	6.37372	MAL8P1.203	fikk
	PF3D7_0212600	0.934074	1.54434	1.81783	0.716991	2.89847	2.48895	3.1202	0.75453	21.7337	1761.35	2.41698e-89	6.34898	PFB0570w	TRAP-like
	PF3D7_0829600	2.71809	3.02403	4.33033	2.14574	4.08819	2.4934	2.69207	1.43135	5.70628	449.933	1.10331e-49	6.2673	MAL8P1.6	etramps
	PF3D7_0115700	1.09972	0.936619	3.31185	8.98778	0.788548	0.659181	1.98926	22.0464	0.40536	19.6784	6.88626e-05	6.0605	PFA0765c	var
	PF3D7_0100300	0.920512	0.754406	2.38255	4.61386	0.587134	0.396393	2.02545	11.9223	0.124729	15.789	0.00052824	5.9242	PFA0015c	var
	PF3D7_0525800	1.2481	0.897373	1.89279	0.769941	2.79257	1.72134	2.43708	0.906297	5.67514	409.01	3.05263e-26	5.90819	PFE1285w	articulin/alveolin
	PF3D7_1240400	1.0408	0.86204	3.34927	7.12109	0.726106	0.84702	2.23888	28.3247	0.654818	32.517	1.27979e-07	5.62891	PFL1955w	var
	PF3D7_1107800	0.936069	1.20029	1.27385	0.97921	1.4169	0.909165	1.34502	1.17478	108.326	5127.73	1.19514e-80	5.55542	PF11_0091	apiAP2-tf
	PF3D7_0324900	1.04773	1.23641	3.21144	9.80515	0.71277	0.693098	1.59653	19.4115	0.249458	20.0574	2.6348e-05	5.54248	PFC1120c	var
	PF3D7_0223500	1.34243	0.822869	2.75175	9.972	0.478937	0.630356	1.60548	20.0353	0.498915	36.8187	5.46211e-08	5.53911	PFB1055c	var
	PF3D7_1028700	1.59617	2.03212	2.53059	1.14993	4.48424	3.37926	1.98943	2.20891	11.6621	586.807	3.28443e-46	5.52848	PF10_0281	TRAP-like
	PF3D7_1136900	2.30059	1.91864	1.33848	0.80345	1.78579	1.50204	1.01843	0.561708	27.8454	1290.41	1.38143e-68	5.51041	PF11_0381	subtilisins
	PF3D7_0802100	1.48919	1.17354	1.59408	1.00345	1.31883	0.884865	0.534756	0.947312	13.6889	626.066	1.15027e-46	5.45685	MAL8P1.153	apiAP2-tf
	PF3D7_0219800	0.608377	0.473998	1.60636	6.81072	0.732595	1.06129	0.804956	14.8737	0.623644	36.0609	7.01722e-06	5.24043	PFB0905c	phistc
	PF3D7_0902800	0.962565	1.23248	1.43397	3.04739	1.43295	1.0365	1.41986	3.2685	12.3168	432.132	7.99769e-41	5.20825	PFI0135c	sera
	PF3D7_0500100	0.977421	0.81585	2.08949	5.35562	0.805559	0.632575	2.46245	11.9335	0.374186	22.3977	1.05574e-05	5.20362	PFE0005w	var
	PF3D7_0600200	1.65803	1.27069	2.61817	15.7522	0.507744	0.667296	1.54711	18.7303	0.530089	17.3214	0.000173656	5.13591	PFF0010w	var
	PF3D7_1150400	1.70203	0.964607	2.38525	12.388	0.771894	0.836168	2.65591	19.7856	0.81072	19.4806	0.000120794	5.05614	PF11_0521	var
	PF3D7_0300100	1.091	0.797263	1.96412	7.82889	0.931331	0.582362	2.01771	25.9709	0.623644	31.1657	5.00755e-07	5.02643	PFC0005w	var
	PF3D7_0733000	1.37659	1.05196	2.79028	8.3288	0.839264	0.651519	2.18118	17.4344	0.904275	31.149	4.26433e-07	4.9367	MAL7P1.187	var
	PF3D7_0426000	1.09223	0.829851	2.47118	8.15081	0.707445	0.635149	2.04569	16.5809	1.12256	48.8994	1.21038e-08	4.91482	PFD1245c	var
	PF3D7_0420300	0.692212	0.509673	1.52955	0.810121	1.56886	1.14718	0.796699	0.980634	85.9684	2556.24	2.72086e-75	4.88881	PFD0985w	apiAP2-tf
	PF3D7_1456000	1.95961	1.42908	1.5438	1.02449	1.92454	1.20114	1.03539	0.855845	28.2196	844.652	1.24384e-59	4.87755	PF14_0533	apiAP2-tf
	PF3D7_1350900	2.22793	2.30478	2.55204	2.53156	2.19709	1.59362	1.1439	0.446928	27.783	798.043	2.84384e-52	4.86773	PF13_0267	apiAP2-tf
	PF3D7_1016800	1.01599	1.07349	1.56729	3.57226	1.29133	1.00015	0.797683	3.50461	2.55692	87.0861	2.26641e-13	4.86616	PF10_0163	phistc
	PF3D7_0402100	0.663519	0.618768	2.10861	12.8333	0.191064	0.649183	0.732418	10.9468	3.71062	88.8163	1.08706e-13	4.79775	PFD0095c	phistb
	PF3D7_1000100	0.90772	0.756171	2.11321	6.80609	0.685867	0.612406	2.3413	22.9608	1.30964	32.9126	1.34778e-07	4.69658	PF10_0001	var
	PF3D7_0612800	1.72239	1.84538	1.52938	1.92967	3.62262	2.41193	1.70848	0.843153	17.9296	473.434	5.92976e-42	4.66441	PFF0620c	6-cys
	PF3D7_1143100	2.09786	2.20503	1.33611	1.02682	1.40071	1.04195	0.982958	0.481352	42.6569	1091.26	2.03005e-48	4.6359	PF11_0442	apiAP2-tf
	PF3D7_1208200	1.51844	2.11183	1.39126	0.499426	1.04019	0.993498	0.896814	0.474437	52.323	1270.18	1.6108e-24	4.60896	PFL0410w	crmp
	PF3D7_0632500	1.05166	0.84941	2.51207	8.40268	0.595656	0.623561	1.92837	17.2765	2.52572	52.2121	1.61251e-08	4.59016	PFF1580c	var
	PF3D7_0700100	0.957451	0.963252	2.12085	8.65997	0.765876	0.880997	2.09637	17.7954	1.65265	49.2783	1.24264e-09	4.58763	MAL8P1.220	var
	PF3D7_0412700	0.858453	0.740002	1.75602	4.49412	0.730429	0.65885	1.96427	11.0569	4.4902	114.048	6.23679e-11	4.53413	PFD0625c	var
	PF3D7_0730300	1.22033	1.98725	1.45252	1.46379	0.859942	0.840051	0.755988	0.880787	73.9634	1679.46	5.20506e-54	4.50224	PF07_0126	apiAP2-tf
	PF3D7_0421300	0.832804	0.61676	1.86768	7.41999	0.78681	0.745905	2.12811	17.215	0.654818	14.7999	0.00034651	4.46276	PFD1015c	var
	PF3D7_0632800	0.976507	0.711485	2.07452	6.37414	0.665976	0.670141	2.0564	18.0128	0.99783	31.149	4.90742e-06	4.45379	PFF1595c	var
	PF3D7_1410100	2.31764	2.68695	2.40265	1.23939	1.77008	1.6065	1.17301	0.788316	1.7462	50.8107	3.97872e-07	4.43796	PF14_0099	ab_hyd
	PF3D7_0712800	0.87286	0.633922	1.93627	7.58628	0.741666	0.712478	1.52837	18.6419	1.24729	36.8187	1.62376e-06	4.39104	MAL7P1.55	var
	PF3D7_0904300	1.14681	1.33697	0.973542	0.569515	1.11026	1.36806	1.27727	0.632272	1.49675	42.834	5.7751e-07	4.38359	PFI0210c	crmp
	PF3D7_0200100	0.979279	0.74756	2.41656	6.61618	0.794826	0.640734	1.62015	18.0671	1.029	24.9359	9.77893e-06	4.37462	PFB0010w	var
	PF3D7_1219300	1.06408	0.700542	1.87451	6.50396	0.930599	1.03654	2.14669	16.3382	5.98688	120.28	5.21057e-06	4.32917	PFL0935c	var
	PF3D7_0808700	0.968818	0.833517	2.08319	8.20175	0.723683	0.674742	1.75003	18.2799	3.80418	75.2367	1.86345e-07	4.30798	PF08_0106	var
	PF3D7_0808600	0.993754	1.24934	1.9846	6.27346	1.04236	0.937765	2.12346	15.395	0.748373	19.4639	0.000407684	4.17415	PF08_0107	var
	PF3D7_0833500	1.36105	1.02611	2.81298	13.8436	0.726617	0.685739	2.42081	21.6704	0.779546	15.5912	0.000901891	4.1575	MAL7P1.212	var
	PF3D7_1466400	2.81868	1.89822	2.62511	1.4273	2.79715	1.39883	1.5804	1.88736	113.782	1925.28	7.18775e-41	4.08278	PF14_0633	apiAP2-tf
	PF3D7_0806500	1.06611	1.0632	1.15024	0.767728	1.34771	1.08105	1.33867	0.798671	64.7647	1060.56	2.37738e-44	4.02609	PF08_0115	Other with dj
	PF3D7_0809100	1.46332	1.61341	2.37494	5.98064	1.05487	1.00702	1.86394	12.9634	2.43219	41.8617	1.54666e-07	3.91601	PF08_0103	var
	PF3D7_0937800	1.08655	0.748226	2.36297	10.7972	0.836523	0.880047	2.80736	21.1546	2.08918	30.9846	2.04392e-05	3.86704	PFI1830c	var
	PF3D7_1411200	2.59802	1.65453	2.32502	1.1164	1.83736	1.28112	1.41112	0.495552	29.4669	429.875	1.84047e-29	3.83345	PF14_0110	rhomboid
	PF3D7_1476300	0.805238	1.33525	2.31997	5.74676	0.916327	1.18963	1.31777	9.744	2.02683	34.8573	3.37711e-06	3.80801	PF14_0732	phistb
	PF3D7_0924000	1.63156	2.5507	2.46193	1.22948	1.90499	1.73349	1.0023	0.432673	25.0078	339.922	4.92782e-23	3.7706	PFI1180w	Lysophospholipase
	PF3D7_1240300	0.97065	0.668708	1.87	6.60987	0.779173	0.736543	1.57784	14.0901	1.52792	23.9468	9.18584e-05	3.70579	PFL1950w	var
	PF3D7_1240600	0.855795	0.959513	1.66983	6.25277	0.791843	1.11653	2.03083	16.2354	3.49237	47.0857	5.10006e-05	3.67253	PFL1960w	var
	PF3D7_1239200	1.71488	1.71738	2.04898	1.57566	1.05984	0.764844	0.717985	0.787047	66.6669	848.985	5.23085e-34	3.65607	PFL1900w	apiAP2-tf
	PF3D7_0100100	1.05822	0.903084	2.16339	8.46649	0.645515	0.595534	1.90387	20.3254	1.68382	22.1999	8.18837e-05	3.63021	PFA0005w	var
	PF3D7_0800300	0.984657	0.781693	2.19828	6.79131	1.21845	0.722863	2.65311	21.4374	3.14936	33.0937	1.82157e-05	3.46378	PF08_0140	var
	PF3D7_1116100	1.53402	1.35248	1.37221	0.941188	2.04099	1.63612	0.849614	0.948486	26.723	309.233	3.04396e-14	3.46341	PF11_0168	ron
	PF3D7_0712900	1.25873	1.17557	2.11939	7.47333	0.7984	0.835675	2.42933	17.2593	2.71283	31.9068	0.000724374	3.45596	MAL7P1.56	var
	PF3D7_0712000	1.12053	0.722475	2.23228	5.66448	0.668332	0.766348	1.6904	11.2647	2.52575	33.4893	5.40179e-05	3.45229	PF07_0049	var
	PF3D7_0319700	1.68006	1.48089	2.09863	1.0843	1.65252	1.58036	1.21846	0.52917	7.73312	87.415	4.18203e-10	3.42901	PFC0875w	ABC
	PF3D7_1240900	0.908147	0.656034	1.78983	4.82193	0.876383	0.829566	1.81194	14.7039	7.3901	78.0703	1.01799e-09	3.37781	PFL1970w	var
	PF3D7_1331400	1.34977	1.24008	1.83214	0.4761	2.06835	1.87957	3.07749	0.620419	8.5127	92.6891	9.66215e-08	3.29895	PF13_0168	cpw-wpc
	PF3D7_1351700	1.50395	2.26889	2.27018	1.08347	2.04988	2.12888	1.1198	1.23178	13.2212	138.242	3.78946e-08	3.27567	MAL13P1.260	articulin/alveolin
	PF3D7_0711700	0.973908	0.874159	2.05116	6.68747	0.623486	0.724823	1.85497	15.2897	3.08701	31.7424	2.05239e-05	3.23658	PF07_0048	var
	PF3D7_1342900	1.25524	1.19486	1.42104	0.957012	1.34416	1.2293	0.977694	0.520844	83.2243	762.478	1.07855e-27	3.20013	PF13_0235	apiAP2-tf
	PF3D7_1116800	0.918514	1.31786	1.40106	1.49243	2.54823	2.54951	1.46649	1.14722	55.6908	508.041	3.28514e-12	3.17644	PF11_0175	hsp100
	PF3D7_0404900	1.25769	0.911908	1.68287	0.765541	2.13398	2.0739	3.43878	0.977232	5.05147	44.7954	9.71199e-07	3.10233	PFD0240c	6-cys
	PF3D7_1007700	0.866132	1.00337	1.21909	0.753015	2.00444	1.21529	0.844113	1.28046	246.15	1958.29	2.69246e-32	2.98446	PF10_0075	apiAP2-tf
	PF3D7_1255200	1.04793	0.801707	2.18855	7.44771	0.572471	0.535348	1.92627	18.5657	86.8722	686.353	1.27979e-07	2.97569	PFL2665c	var
	PF3D7_1449500	2.06544	1.79818	3.11646	1.66586	1.05844	1.00351	1.42128	2.23351	18.8962	144.918	2.1857e-12	2.95197	PF14_0471	apiAP2-tf
	PF3D7_0828200	1.31212	1.10903	1.7587	1.31162	1.18287	1.2818	1.1266	0.68722	24.353	174.599	3.98861e-08	2.82415	PF08_0011	ars
	PF3D7_1108700	1.28969	1.14262	2.2603	1.62159	2.12436	1.38675	1.20591	1.57633	19.2704	134.782	1.66187e-11	2.77356	PF11_0099	Other with dj
	PF3D7_0900100	0.934912	0.734948	2.11829	9.85606	0.597633	0.656407	1.85625	23.5827	6.48579	38.7635	0.000626279	2.66344	PFI0005w	var
	PF3D7_0402300	0.79753	0.805464	1.3588	4.26506	0.683245	0.646369	1.1209	6.80927	5.98691	37.7744	6.05051e-05	2.66241	PFD0110w	PfRh
	PF3D7_0622800	0.957588	1.47374	2.16593	1.40786	1.71115	1.93955	1.45739	1.18896	383.443	2279.6	2.32362e-19	2.5691	PFF1095w	ars
	PF3D7_0622900	1.25534	1.35482	1.91454	1.10261	1.16323	0.883078	0.572074	0.617134	58.7779	348.754	2.04243e-15	2.55691	PFF1100c	apiAP2-tf
	PF3D7_0907400	2.08318	1.55221	1.76104	0.861084	1.50004	1.03122	1.13984	0.682166	225.008	1247.17	2.31576e-17	2.46843	PFI0355c	hsp100
	PF3D7_1328500	1.1793	1.60002	1.97006	1.14712	1.52487	1.13503	1.19307	0.591751	23.0122	119.965	4.69921e-09	2.38572	PF13_0153	ab_hyd
	PF3D7_1429200	1.12296	1.66624	1.29776	0.994076	1.45581	1.61773	1.6013	0.738362	24.2907	114.296	4.88725e-07	2.20933	PF14_0271	apiAP2-tf
	PF3D7_0516800	0.815216	1.06279	2.03884	1.94709	0.772386	0.701963	0.61743	0.581767	19.2392	87.0527	1.24609e-06	2.17998	PFE0840c	apiAP2-tf
	PF3D7_1319600	1.61258	2.49465	2.02622	1.40435	1.99539	1.8365	0.743872	0.701663	26.6604	114.922	2.9979e-05	2.13503	PF13_0114	apiAP2-tf

## Sheet: EhPTMs.CVGs.Diff-Exp AntiSense
		Enrichment level hPTMs								Gene Expression
	RefSeq ID	Ooc H3K9ac	Ooc H3K27ac	Ooc H3K4me3	Ooc H3K9me3	Spo H3K9ac	Spo H3K27ac	Spo H3K4me3	Spo H3K9me3	Norm. mRNA counts Ooc	Norm. mRNA counts Spo	Padj	Log2FoldChange	Gene_ID	Family_ID
Oocyst	PF3D7_0708400	1.55505	1.48086	2.35354	1.28957	1.94707	1.39306	1.43144	0.850731	57.9568	8.44462	5.40561e-05	-2.86531	PF07_0029	hsp90
	PF3D7_1134000	1.49218	1.35981	1.0877	1.1127	2.98414	1.75565	1.04869	1.30426	39.937	5.82035	0.000319586	-2.96675	PF11_0351	hsp70
	PF3D7_0322000	2.87908	2.1461	2.48929	1.40398	1.86463	1.59853	2.97967	1.63573	51.8537	5.16231	1.34811e-05	-3.54072	PFC0975c	Hsp90
	PF3D7_0818900	1.0205	0.67736	1.16931	1.09519	1.17983	1.17804	1.8514	1.65913	273.377	15.0171	1.24025e-15	-4.23488	PF08_0054	hsp70
	PF3D7_1229500	1.18799	1.61861	1.18189	0.852741	1.82345	1.54529	1.21989	0.816804	57.3628	2.97411	3.97349e-06	-4.82146	PFL1425w	CCT/TCP
	PF3D7_1222300	0.912106	0.982892	1.59526	0.789758	1.54477	1.43534	1.13009	0.785487	80.6893	1.65804	6.46241e-06	-6.67521	PFL1070c	hsp90
Sporozoite	PF3D7_0207300	0.994552	0.761602	0.914026	0.761546	1.39854	1.21304	1.85109	0.572474	1	89.8278	0.000142515	9.27647	PFB0325c	sera
	PF3D7_0202100	0.725648	0.712133	2.00271	6.75935	0.764667	0.837933	1.97274	5.36758	1	89.8593	0.000145298	9.26947	PFB0105c	phistc
	PF3D7_0616500	1.19383	0.587904	1.03777	0.570462	0.875804	0.748315	0.637501	0.478564	1.50859	503.95	1.18081e-17	9.16289	PFF0800w	TRAP-like
	PF3D7_0404500	1.9579	3.16261	2.20304	1.15186	2.37045	1.61153	2.64183	0.944953	1.25429	75.2636	6.40421e-07	7.26733	PFD0215c	6-cys
	PF3D7_1335900	1.2785	1.32804	0.748132	0.557391	1.39429	1.22409	2.03979	0.498077	4.57685	498.788	3.78546e-29	6.92445	PF13_0201	TRAP-like
	PF3D7_0408700	2.08975	1.86493	1.65628	0.829213	1.79599	1.64429	1.22703	0.797009	1.50859	99.2228	2.91639e-09	6.87479	PFD0430c	macpf
	PF3D7_1302200	1.36936	3.18592	2.75272	1.09259	1.94258	1.78938	1.92945	1.25787	1.6441	47.2452	1.39503e-05	6.53266	PF13_0012	etramps
	PF3D7_0404900	1.25769	0.911908	1.68287	0.765541	2.13398	2.0739	3.43878	0.977232	1.76288	86.0142	7.77399e-10	6.16663	PFD0240c	6-cys
	PF3D7_0104000	2.34938	2.04322	1.57813	1.27084	2.52257	2.04093	1.48652	0.96636	1.6441	34.2985	7.70748e-05	6.09554	PFA0200w	TRAP-like
	PF3D7_0507500	1.19378	1.24694	2.21663	0.723713	1.42953	1.43916	3.63653	0.711194	1.25429	29.6844	0.000247367	5.95794	PFE0370c	subtilisins
	PF3D7_1317200	1.32968	1.8441	2.17966	1.33268	0.882133	0.766393	0.494922	0.347913	2.40698	64.9806	6.64562e-09	5.34871	PF13_0097	apiAP2-tf
	PF3D7_0808200	1.36655	1.84315	1.7671	0.956652	1.85697	1.56506	1.93294	0.528349	3.81396	118.115	1.56803e-13	5.26955	PF08_0108	plasmepsins
	PF3D7_0304600	1.86749	2.08054	1.32412	0.669972	1.74628	1.46629	2.15101	0.718986	9.93376	276.537	1.39787e-18	4.77795	PFC0210c	TRAP-like
	PF3D7_0805700	1.04939	1.54282	1.57731	0.514038	1.11619	0.807072	1.08406	0.402686	2.78006	67.4781	4.96465e-09	4.72876	MAL8P1.203	fikk
	PF3D7_0420300	0.692212	0.509673	1.52955	0.810121	1.56886	1.14718	0.796699	0.980634	4.06826	57.1794	7.7776e-08	4.07362	PFD0985w	apiAP2-tf
	PF3D7_1136900	2.30059	1.91864	1.33848	0.80345	1.78579	1.50204	1.01843	0.561708	2.40698	23.3417	0.000373883	3.85887	PF11_0381	subtilisins
	PF3D7_1107800	0.936069	1.20029	1.27385	0.97921	1.4169	0.909165	1.34502	1.17478	9.83169	126.821	7.81261e-11	3.81196	PF11_0091	apiAP2-tf
	PF3D7_0506900	2.3139	1.32735	2.47177	1.16212	2.52337	2.2406	1.08142	0.787519	2.91557	25.2049	0.000381885	3.44864	PFE0340c	rhomboid
	PF3D7_1475400	1.2794	1.74944	1.10099	0.552806	1.09583	0.982362	0.628564	0.463326	5.22094	48.3235	2.22235e-06	3.4111	PF14_0722	crmp
	PF3D7_1028700	1.59617	2.03212	2.53059	1.14993	4.48424	3.37926	1.98943	2.20891	3.30537	24.6578	0.000491111	3.35737	PF10_0281	TRAP-like
	PF3D7_0404400	0.799919	0.948469	1.61843	0.699919	2.39136	1.82592	2.4607	0.938485	9.9672	52.1528	8.49221e-05	2.54306	PFD0210c	6-cys
	PF3D7_1466400	2.81868	1.89822	2.62511	1.4273	2.79715	1.39883	1.5804	1.88736	12.2726	52.9061	0.000754337	2.23236	PF14_0633	apiAP2-tf
