# Supplementary material for: Epigenetic regulation of Plasmodium falciparum clonally variant gene expression during development in Anopheles gambiae
Source: Sci Rep. 2017 Jan 16;7:40655. doi: 10.1038/srep40655 (PMC5238449; doi:10.1038/srep40655)
Supplement: Supplementary Table 8 [file srep40655-s9.xls]

## Sheet: FIRE_Target-genes_Motifs
RefSeq ID	Gene ID	Genomic Location	Product PlasmoDB	Motif
PF3D7_0209400	PFB0425c	Pf3D7_02_v3: 388,424 - 390,611 (-)	conserved protein, unknown function	[AG]C[AG]TGC[AGT]
PF3D7_0209500	PFB0425c	Pf3D7_02_v3: 391,275 - 392,789 (-)	conserved Plasmodium protein, unknown function	[AG]C[AG]TGC[AGT]
PF3D7_0322200	PFC0990c	Pf3D7_03_v3: 933,188 - 937,006 (-)	conserved Plasmodium protein, unknown function	[AG]C[AG]TGC[AGT]
PF3D7_0702100	MAL7P1.7	Pf3D7_07_v3: 88,685 - 90,886 (+)	Plasmodium exported protein (PHISTb), unknown function, pseudogene	[AG]C[AG]TGC[AGT]
PF3D7_0717500	PF07_0072	Pf3D7_07_v3: 755,763 - 757,696 (+)	calcium-dependent protein kinase 4 (CDPK4)	[AG]C[AG]TGC[AGT]
PF3D7_0718300	MAL7P1.92	Pf3D7_07_v3: 812,301 - 820,635 (-)	cysteine repeat modular protein 2 (CRMP2)	[AG]C[AG]TGC[AGT]
PF3D7_0725400	MAL7P1.141	Pf3D7_07_v3: 1,079,015 - 1,080,055 (+)	conserved Plasmodium protein, unknown function	[AG]C[AG]TGC[AGT]
PF3D7_0728700	MAL7P1.156	Pf3D7_07_v3: 1,226,029 - 1,228,714 (-)	alpha/beta hydrolase, putative	[AG]C[AG]TGC[AGT]
PF3D7_0729900	MAL7P1.162	Pf3D7_07_v3: 1,265,910 - 1,281,347 (+)	dynein heavy chain, putative	[AG]C[AG]TGC[AGT]
PF3D7_0730400	PF07_0127	Pf3D7_07_v3: 1,304,347 - 1,305,096 (+)	conserved Plasmodium protein, unknown function	[AG]C[AG]TGC[AGT]
PF3D7_0731500	MAL7P1.176	Pf3D7_07_v3: 1,358,055 - 1,362,929 (+)	erythrocyte binding antigen-175 (EBA175)	[AG]C[AG]TGC[AGT]
PF3D7_0801800	MAL8P1.156	Pf3D7_08_v3: 119,032 - 122,067 (-)	mannose-6-phosphate isomerase, putative	[AG]C[AG]TGC[AGT]
PF3D7_0801900	MAL8P1.154	Pf3D7_08_v3: 128,849 - 142,837 (+)	conserved Plasmodium protein, unknown function	[AG]C[AG]TGC[AGT]
PF3D7_0802100	MAL8P1.153	Pf3D7_08_v3: 151,808 - 159,668 (-)	transcription factor with AP2 domain(s) (ApiAP2)	[AG]C[AG]TGC[AGT]
PF3D7_0802800	PF08_0129	Pf3D7_08_v3: 191,976 - 194,103 (+)	serine/threonine protein phosphatase 2B catalytic subunit A, putative (CNA)	[AG]C[AG]TGC[AGT]
PF3D7_0804700	PF08_0122	Pf3D7_08_v3: 271,417 - 277,413 (-)	conserved Plasmodium protein, unknown function	[AG]C[AG]TGC[AGT]
PF3D7_0805200	PF08_0119	Pf3D7_08_v3: 290,902 - 291,183 (+)	gamete release protein, putative (GAMER)	[AG]C[AG]TGC[AGT]
PF3D7_0805700	MAL8P1.203	Pf3D7_08_v3: 314,172 - 318,726 (-)	serine/threonine protein kinase, FIKK family (FIKK8)	[AG]C[AG]TGC[AGT]
PF3D7_0810300	MAL8P1.109	Pf3D7_08_v3: 525,058 - 527,604 (-)	protein phosphatase, putative	[AG]C[AG]TGC[AGT]
PF3D7_0811600	PF08_0091	Pf3D7_08_v3: 582,983 - 586,953 (-)	conserved Plasmodium protein, unknown function	[AG]C[AG]TGC[AGT]
PF3D7_0812300	PF08_0088	Pf3D7_08_v3: 618,843 - 620,228 (-)	sporozoite surface protein 3, putative (SSP3)	[AG]C[AG]TGC[AGT]
PF3D7_0812600	PF08_0085	Pf3D7_08_v3: 631,584 - 632,229 (-)	ubiquitin-conjugating enzyme, putative	[AG]C[AG]TGC[AGT]
PF3D7_0813100	PF08_0082	Pf3D7_08_v3: 647,316 - 649,304 (-)	conserved Plasmodium protein, unknown function	[AG]C[AG]TGC[AGT]
PF3D7_0814600	PF08_0073	Pf3D7_08_v3: 703,502 - 704,683 (-)	conserved Plasmodium protein, unknown function	[AG]C[AG]TGC[AGT]
PF3D7_0821000	MAL8P1.53	Pf3D7_08_v3: 948,745 - 950,899 (+)	conserved Plasmodium protein, unknown function	[AG]C[AG]TGC[AGT]
PF3D7_0822700	MAL8P1.45	Pf3D7_08_v3: 1,000,981 - 1,003,755 (-)	conserved Plasmodium protein, unknown function	[AG]C[AG]TGC[AGT]
PF3D7_0829600	MAL8P1.6	Pf3D7_08_v3: 1,269,135 - 1,269,647 (+)	early transcribed membrane protein 8 (ETRAMP8)	[AG]C[AG]TGC[AGT]
PF3D7_0900100	PFI0005w	Pf3D7_09_v3: 20,080 - 27,885 (+)	erythrocyte membrane protein 1, PfEMP1 (VAR)	[AG]C[AG]TGC[AGT]
PF3D7_0902500	PFI0120c	Pf3D7_09_v3: 109,334 - 111,329 (-)	serine/threonine protein kinase, FIKK family (FIKK9.6)	[AG]C[AG]TGC[AGT]
PF3D7_0902900	PFI0140w	Pf3D7_09_v3: 127,416 - 127,724 (+)	conserved Plasmodium protein, unknown function	[AG]C[AG]TGC[AGT]
PF3D7_0904300	PFI0210c	Pf3D7_09_v3: 199,051 - 207,458 (-)	conserved protein, unknown function	[AG]C[AG]TGC[AGT]
PF3D7_0911100	PFI0540w	Pf3D7_09_v3: 504,412 - 508,130 (+)	conserved Plasmodium protein, unknown function	[AG]C[AG]TGC[AGT]
PF3D7_0911300	PFI0550w	Pf3D7_09_v3: 511,497 - 521,529 (+)	cysteine repeat modular protein 1 (CRMP1)	[AG]C[AG]TGC[AGT]
PF3D7_0911900	PFI0580c	Pf3D7_09_v3: 538,221 - 539,872 (-)	falstatin (ICP)	[AG]C[AG]TGC[AGT]
PF3D7_0912100	PFI0590c	Pf3D7_09_v3: 546,800 - 548,101 (-)	conserved Plasmodium protein, unknown function	[AG]C[AG]TGC[AGT]
PF3D7_0913800	PFI0675w	Pf3D7_09_v3: 593,107 - 593,556 (+)	conserved Plasmodium protein, unknown function	[AG]C[AG]TGC[AGT]
PF3D7_0916300	PFI0800c	Pf3D7_09_v3: 680,231 - 681,984 (-)	conserved Plasmodium protein, unknown function	[AG]C[AG]TGC[AGT]
PF3D7_0918700	PFI0915w	Pf3D7_09_v3: 769,452 - 772,105 (+)	conserved Plasmodium protein, unknown function	[AG]C[AG]TGC[AGT]
PF3D7_0919500	PFI0955w	Pf3D7_09_v3: 798,498 - 799,928 (+)	sugar transporter, putative	[AG]C[AG]TGC[AGT]
PF3D7_0925100	PFI1230c	Pf3D7_09_v3: 1,014,478 - 1,015,518 (-)	conserved Plasmodium protein, unknown function	[AG]C[AG]TGC[AGT]
PF3D7_0927200	PFI1335w	Pf3D7_09_v3: 1,107,143 - 1,112,656 (+)	zinc finger protein, putative	[AG]C[AG]TGC[AGT]
PF3D7_0934600	PFI1675w	Pf3D7_09_v3: 1,354,581 - 1,355,495 (+)	conserved Plasmodium protein, unknown function	[AG]C[AG]TGC[AGT]
PF3D7_0934900	PFI1690c	Pf3D7_09_v3: 1,364,256 - 1,365,999 (-)	conserved Plasmodium protein, unknown function	[AG]C[AG]TGC[AGT]
PF3D7_1006000	PF10_0061	Pf3D7_10_v3: 256,117 - 257,699 (-)	conserved Plasmodium protein, unknown function	[AG]C[AG]TGC[AGT]
PF3D7_1011500	PF10_0112	Pf3D7_10_v3: 443,874 - 444,401 (-)	conserved Plasmodium membrane protein, unknown function	[AG]C[AG]TGC[AGT]
PF3D7_1013200	PF10_0129	Pf3D7_10_v3: 511,084 - 514,278 (+)	conserved Plasmodium protein, unknown function	[AG]C[AG]TGC[AGT]
PF3D7_1016900	PF10_0164	Pf3D7_10_v3: 682,182 - 682,508 (-)	early transcribed membrane protein 10.3 (ETRAMP10.3)	[AG]C[AG]TGC[AGT]
PF3D7_1017500	PF10_0170	Pf3D7_10_v3: 701,746 - 702,422 (+)	conserved Plasmodium protein, unknown function	[AG]C[AG]TGC[AGT]
PF3D7_1017700	PF10_0172	Pf3D7_10_v3: 709,507 - 710,826 (+)	conserved Plasmodium protein, unknown function	[AG]C[AG]TGC[AGT]
PF3D7_1021900	PF10_0213	Pf3D7_10_v3: 905,473 - 912,345 (-)	conserved Plasmodium protein (10b antigen), unknown function	[AG]C[AG]TGC[AGT]
PF3D7_1022300	PF10_0216	Pf3D7_10_v3: 932,697 - 934,381 (+)	zinc transporter, putative	[AG]C[AG]TGC[AGT]
PF3D7_1022500	PF10_0218	Pf3D7_10_v3: 944,398 - 946,089 (-)	citrate synthase, mitochondrial precursor, putative	[AG]C[AG]TGC[AGT]
PF3D7_1023000	PF10_0223	Pf3D7_10_v3: 961,066 - 962,307 (-)	conserved Plasmodium membrane protein, unknown function	[AG]C[AG]TGC[AGT]
PF3D7_1023800	PF10_0231	Pf3D7_10_v3: 994,322 - 996,788 (+)	conserved Plasmodium protein, unknown function	[AG]C[AG]TGC[AGT]
PF3D7_1024100	PF10_0234	Pf3D7_10_v3: 1,017,201 - 1,020,515 (-)	conserved Plasmodium protein, unknown function	[AG]C[AG]TGC[AGT]
PF3D7_1026400	PF10_0261	Pf3D7_10_v3: 1,109,794 - 1,111,605 (-)	cell division cycle protein 20 homolog, putative (CDC20)	[AG]C[AG]TGC[AGT]
PF3D7_1026600	PF10_0262	Pf3D7_10_v3: 1,113,495 - 1,118,573 (-)	conserved Plasmodium protein, unknown function	[AG]C[AG]TGC[AGT]
PF3D7_1028500	PF10_0279	Pf3D7_10_v3: 1,172,129 - 1,174,997 (-)	conserved Plasmodium protein, unknown function	[AG]C[AG]TGC[AGT]
PF3D7_1029700	PF10_0290	Pf3D7_10_v3: 1,208,198 - 1,210,914 (-)	conserved Plasmodium protein, unknown function	[AG]C[AG]TGC[AGT]
PF3D7_1031800	PF10_0312	Pf3D7_10_v3: 1,282,405 - 1,284,057 (-)	conserved Plasmodium protein, unknown function	[AG]C[AG]TGC[AGT]
PF3D7_1107100	PF11_0083	Pf3D7_11_v3: 294,151 - 296,979 (+)	nucleic acid binding protein, putative	[AG]C[AG]TGC[AGT]
PF3D7_1107800	PF11_0091	Pf3D7_11_v3: 329,867 - 335,601 (-)	transcription factor with AP2 domain(s) (ApiAP2)	[AG]C[AG]TGC[AGT]
PF3D7_1111600	PF11_0122	Pf3D7_11_v3: 448,912 - 451,698 (+)	endonuclease/exonuclease/phosphatase family protein, putative	[AG]C[AG]TGC[AGT]
PF3D7_1115900	PF11_0167	Pf3D7_11_v3: 600,176 - 602,215 (+)	palmitoyltransferase, putative (DHHC9)	[AG]C[AG]TGC[AGT]
PF3D7_1116700	PF11_0174	Pf3D7_11_v3: 630,779 - 632,881 (-)	cathepsin C, homolog,dipeptidyl aminopeptidase 1 (DPAP1)	[AG]C[AG]TGC[AGT]
PF3D7_1122800	PF11_0239	Pf3D7_11_v3: 872,031 - 877,678 (+)	calcium-dependent protein kinase 6 (CDPK6)	[AG]C[AG]TGC[AGT]
PF3D7_1127200	PF11_0283	Pf3D7_11_v3: 1,062,718 - 1,063,072 (+)	conserved Plasmodium protein, unknown function	[AG]C[AG]TGC[AGT]
PF3D7_1131800	PF11_0327	Pf3D7_11_v3: 1,227,220 - 1,231,950 (-)	oxysterol-binding protein-related protein 2	[AG]C[AG]TGC[AGT]
PF3D7_1132000	PF11_0329	Pf3D7_11_v3: 1,239,900 - 1,242,548 (+)	ubiquitin-like protein, putative	[AG]C[AG]TGC[AGT]
PF3D7_1133400	PF11_0344	Pf3D7_11_v3: 1,293,856 - 1,295,724 (+)	apical membrane antigen 1 (AMA1)	[AG]C[AG]TGC[AGT]
PF3D7_1138800	PF11_0399	Pf3D7_11_v3: 1,533,252 - 1,539,856 (-)	conserved Plasmodium protein, unknown function	[AG]C[AG]TGC[AGT]
PF3D7_1139600	PF11_0406	Pf3D7_11_v3: 1,580,594 - 1,582,483 (+)	conserved Plasmodium protein, unknown function	[AG]C[AG]TGC[AGT]
PF3D7_1142900	PF11_0441	Pf3D7_11_v3: 1,715,283 - 1,716,806 (+)	conserved Plasmodium protein, unknown function	[AG]C[AG]TGC[AGT]
PF3D7_1146500	PF11_0476	Pf3D7_11_v3: 1,830,464 - 1,831,417 (+)	leucine-rich repeat protein (LRR10)	[AG]C[AG]TGC[AGT]
PF3D7_1302200	PF13_0012	Pf3D7_13_v3: 123,726 - 124,415 (-)	early transcribed membrane protein 13 (ETRAMP13)	[AG]C[AG]TGC[AGT]
PF3D7_1303600	MAL13P1.17	Pf3D7_13_v3: 178,783 - 179,353 (+)	conserved Plasmodium protein, unknown function	[AG]C[AG]TGC[AGT]
PF3D7_1307500	PF13_0039	Pf3D7_13_v3: 338,189 - 338,455 (-)	conserved Plasmodium protein, unknown function	[AG]C[AG]TGC[AGT]
PF3D7_1311600	PF13_0064	Pf3D7_13_v3: 494,453 - 496,294 (+)	conserved Plasmodium protein, unknown function	[AG]C[AG]TGC[AGT]
PF3D7_1315400	MAL13P1.79	Pf3D7_13_v3: 647,986 - 650,511 (-)	zinc finger (CCCH type) protein, putative	[AG]C[AG]TGC[AGT]
PF3D7_1320300	MAL13P1.112	Pf3D7_13_v3: 838,848 - 840,965 (-)	conserved Plasmodium protein, unknown function	[AG]C[AG]TGC[AGT]
PF3D7_1322400	MAL13P1.125	Pf3D7_13_v3: 951,155 - 952,479 (+)	conserved Plasmodium protein, unknown function	[AG]C[AG]TGC[AGT]
PF3D7_1322500	MAL13P1.126	Pf3D7_13_v3: 953,154 - 955,789 (+)	palmitoyltransferase, putative (DHHC5)	[AG]C[AG]TGC[AGT]
PF3D7_1322600	PF13_0127	Pf3D7_13_v3: 955,957 - 957,495 (-)	conserved Plasmodium protein, unknown function	[AG]C[AG]TGC[AGT]
PF3D7_1325800	PF13_0146	Pf3D7_13_v3: 1,071,146 - 1,075,747 (+)	conserved Plasmodium protein, unknown function	[AG]C[AG]TGC[AGT]
PF3D7_1327300	PF13_0161	Pf3D7_13_v3: 1,145,719 - 1,151,106 (+)	conserved Plasmodium protein, unknown function	[AG]C[AG]TGC[AGT]
PF3D7_1327400	PF13_0160	Pf3D7_13_v3: 1,152,603 - 1,153,511 (-)	conserved Plasmodium protein, unknown function	[AG]C[AG]TGC[AGT]
PF3D7_1329700	MAL13P1.156	Pf3D7_13_v3: 1,261,345 - 1,262,943 (-)	apicoplast calcium binding protein 1 (ACBP1)	[AG]C[AG]TGC[AGT]
PF3D7_1331000	PF13_0166	Pf3D7_13_v3: 1,297,600 - 1,299,273 (-)	protein kinase, putative	[AG]C[AG]TGC[AGT]
PF3D7_1331500	PF13_0169	Pf3D7_13_v3: 1,313,924 - 1,315,786 (+)	conserved Plasmodium protein, unknown function	[AG]C[AG]TGC[AGT]
PF3D7_1332200	PF13_0173	Pf3D7_13_v3: 1,332,299 - 1,335,592 (+)	conserved Plasmodium protein, unknown function	[AG]C[AG]TGC[AGT]
PF3D7_1333100	PF13_0181	Pf3D7_13_v3: 1,357,704 - 1,360,319 (-)	conserved Plasmodium protein, unknown function	[AG]C[AG]TGC[AGT]
PF3D7_1335900	PF13_0201	Pf3D7_13_v3: 1,464,895 - 1,466,619 (-)	sporozoite surface protein 2 (TRAP)	[AG]C[AG]TGC[AGT]
PF3D7_1341800	PF13_0226	Pf3D7_13_v3: 1,646,330 - 1,647,718 (-)	conserved Plasmodium protein, unknown function	[AG]C[AG]TGC[AGT]
PF3D7_1342100	PF13_0229	Pf3D7_13_v3: 1,657,442 - 1,660,171 (+)	aconitate hydratase	[AG]C[AG]TGC[AGT]
PF3D7_1342500	MAL13P1.212	Pf3D7_13_v3: 1,669,694 - 1,670,956 (-)	sporozoite protein essential for cell traversal (SPECT)	[AG]C[AG]TGC[AGT]
PF3D7_1344100	MAL13P1.395	Pf3D7_13_v3: 1,764,190 - 1,766,607 (+)	krox-like protein, putative	[AG]C[AG]TGC[AGT]
PF3D7_1348600	PF13_0255	Pf3D7_13_v3: 1,953,304 - 1,954,852 (+)	conserved Plasmodium protein, unknown function	[AG]C[AG]TGC[AGT]
PF3D7_1350900	PF13_0267	Pf3D7_13_v3: 2,027,073 - 2,028,638 (-)	transcription factor with AP2 domain(s) (ApiAP2)	[AG]C[AG]TGC[AGT]
PF3D7_1351300	MAL13P1.259	Pf3D7_13_v3: 2,048,381 - 2,049,656 (-)	conserved Plasmodium membrane protein, unknown function	[AG]C[AG]TGC[AGT]
PF3D7_1351600	PF13_0269	Pf3D7_13_v3: 2,055,216 - 2,056,721 (+)	glycerol kinase (GK)	[AG]C[AG]TGC[AGT]
PF3D7_1354700	PF13_0288	Pf3D7_13_v3: 2,178,639 - 2,179,862 (-)	conserved Plasmodium protein, unknown function	[AG]C[AG]TGC[AGT]
PF3D7_1359700	MAL13P1.296	Pf3D7_13_v3: 2,381,165 - 2,392,261 (+)	conserved Plasmodium protein, unknown function	[AG]C[AG]TGC[AGT]
PF3D7_1364000	MAL13P1.321	Pf3D7_13_v3: 2,564,625 - 2,567,108 (+)	conserved Plasmodium protein, unknown function	[AG]C[AG]TGC[AGT]
PF3D7_1366100	MAL13P1.331	Pf3D7_13_v3: 2,636,732 - 2,637,240 (+)	conserved Plasmodium protein, unknown function	[AG]C[AG]TGC[AGT]
PF3D7_1401700	PF14_0019	Pf3D7_14_v3: 66,269 - 67,081 (-)	Plasmodium exported protein, unknown function	[AG]C[AG]TGC[AGT]
PF3D7_1404700	PF14_0044	Pf3D7_14_v3: 161,227 - 162,099 (-)	conserved Plasmodium protein, unknown function	[AG]C[AG]TGC[AGT]
PF3D7_1407700	PF14_0074	Pf3D7_14_v3: 279,176 - 280,673 (+)	conserved Plasmodium protein, unknown function	[AG]C[AG]TGC[AGT]
PF3D7_1408300	PF14_0080	Pf3D7_14_v3: 312,569 - 312,868 (+)	conserved Plasmodium protein, unknown function	[AG]C[AG]TGC[AGT]
PF3D7_1415100	PF14_0149	Pf3D7_14_v3: 609,205 - 611,287 (+)	conserved Plasmodium protein, unknown function	[AG]C[AG]TGC[AGT]
PF3D7_1417000	PF14_0168	Pf3D7_14_v3: 688,592 - 689,740 (+)	conserved Plasmodium protein, unknown function	[AG]C[AG]TGC[AGT]
PF3D7_1417400	PF14_0172	Pf3D7_14_v3: 714,708 - 725,998 (+)	cyclic nucleotide-binding protein, putative, pseudogene (cNBP)	[AG]C[AG]TGC[AGT]
PF3D7_1422900	PF14_0220	Pf3D7_14_v3: 922,931 - 924,208 (+)	14-3-3 protein, putative	[AG]C[AG]TGC[AGT]
PF3D7_1427100	PF14_0250	Pf3D7_14_v3: 1,056,162 - 1,060,124 (+)	lipase, putative	[AG]C[AG]TGC[AGT]
PF3D7_1429200	PF14_0271	Pf3D7_14_v3: 1,144,518 - 1,148,078 (-)	transcription factor with AP2 domain(s), putative (ApiAP2)	[AG]C[AG]TGC[AGT]
PF3D7_1429900	PF14_0278	Pf3D7_14_v3: 1,176,770 - 1,181,092 (+)	ATP-dependent DNA helicase, putative	[AG]C[AG]TGC[AGT]
PF3D7_1435200	PF14_0333	Pf3D7_14_v3: 1,419,383 - 1,420,934 (+)	conserved Plasmodium protein, unknown function	[AG]C[AG]TGC[AGT]
PF3D7_1437000	PF14_0350	Pf3D7_14_v3: 1,502,648 - 1,504,861 (+)	N-acetyltransferase, putative	[AG]C[AG]TGC[AGT]
PF3D7_1442600	PF14_0404	Pf3D7_14_v3: 1,730,087 - 1,740,916 (+)	TRAP-like protein,sporozoite-specific transmembrane protein S6 (TREP)	[AG]C[AG]TGC[AGT]
PF3D7_1446900	PF14_0447	Pf3D7_14_v3: 1,924,425 - 1,926,650 (-)	glutaminyl-peptide cyclotransferase, putative	[AG]C[AG]TGC[AGT]
PF3D7_1449000	PF14_0467	Pf3D7_14_v3: 2,004,406 - 2,005,456 (-)	gamete egress and sporozoite traversal protein, putative (GEST)	[AG]C[AG]TGC[AGT]
PF3D7_1451700	PF14_0492	Pf3D7_14_v3: 2,118,947 - 2,120,280 (-)	protein phosphatase 2b regulatory subunit, putative (CNB)	[AG]C[AG]TGC[AGT]
PF3D7_1472600	PF14_0694	Pf3D7_14_v3: 2,962,986 - 2,965,086 (-)	protein disulfide-isomerase (PDI-14)	[AG]C[AG]TGC[AGT]
PF3D7_1475400	PF14_0722	Pf3D7_14_v3: 3,087,061 - 3,105,071 (-)	cysteine repeat modular protein 4 (CRMP4)	[AG]C[AG]TGC[AGT]
PF3D7_1476100	PF14_0729	Pf3D7_14_v3: 3,131,104 - 3,131,637 (+)	early transcribed membrane protein 14.2 (ETRAMP14.2)	[AG]C[AG]TGC[AGT]
PF3D7_0209400	PFB0425c	Pf3D7_02_v3: 388,424 - 390,611 (-)	conserved protein, unknown function	[AGT][AT]AGAC[AG]
PF3D7_0209500	PFB0425c	Pf3D7_02_v3: 391,275 - 392,789 (-)	conserved Plasmodium protein, unknown function	[AGT][AT]AGAC[AG]
PF3D7_0322500	PFC1005c	Pf3D7_03_v3: 945,537 - 946,751 (-)	iron-sulfur assembly protein, putative (IscA2)	[AGT][AT]AGAC[AG]
PF3D7_0704100	MAL7P1.17	Pf3D7_07_v3: 180,036 - 190,715 (+)	conserved Plasmodium membrane protein, unknown function	[AGT][AT]AGAC[AG]
PF3D7_0705500	PF07_0024	Pf3D7_07_v3: 270,022 - 278,706 (-)	inositol-phosphate phosphatase, putative	[AGT][AT]AGAC[AG]
PF3D7_0707300	MAL7P1.208	Pf3D7_07_v3: 338,885 - 342,083 (+)	rhoptry-associated membrane antigen (RAMA)	[AGT][AT]AGAC[AG]
PF3D7_0709900	MAL7P1.29	Pf3D7_07_v3: 438,557 - 445,881 (-)	conserved Plasmodium membrane protein, unknown function	[AGT][AT]AGAC[AG]
PF3D7_0717500	PF07_0072	Pf3D7_07_v3: 755,763 - 757,696 (+)	calcium-dependent protein kinase 4 (CDPK4)	[AGT][AT]AGAC[AG]
PF3D7_0717800	PF07_0074	Pf3D7_07_v3: 767,357 - 771,949 (-)	conserved Plasmodium protein, unknown function	[AGT][AT]AGAC[AG]
PF3D7_0718300	MAL7P1.92	Pf3D7_07_v3: 812,301 - 820,635 (-)	cysteine repeat modular protein 2 (CRMP2)	[AGT][AT]AGAC[AG]
PF3D7_0720300	MAL7P1.105	Pf3D7_07_v3: 880,465 - 880,863 (-)	conserved Plasmodium protein, unknown function	[AGT][AT]AGAC[AG]
PF3D7_0720700	MAL7P1.108	Pf3D7_07_v3: 891,683 - 899,051 (+)	phosphoinositide-binding protein, putative	[AGT][AT]AGAC[AG]
PF3D7_0723300	MAL7P1.125	Pf3D7_07_v3: 975,766 - 978,408 (+)	conserved Plasmodium protein, unknown function	[AGT][AT]AGAC[AG]
PF3D7_0724900	PF07_0104	Pf3D7_07_v3: 1,052,465 - 1,058,158 (+)	kinesin-19, putative	[AGT][AT]AGAC[AG]
PF3D7_0728600	MAL7P1.155	Pf3D7_07_v3: 1,218,426 - 1,225,473 (+)	zinc finger, C3HC4 type, putative	[AGT][AT]AGAC[AG]
PF3D7_0728700	MAL7P1.156	Pf3D7_07_v3: 1,226,029 - 1,228,714 (-)	alpha/beta hydrolase, putative	[AGT][AT]AGAC[AG]
PF3D7_0728800	MAL7P1.157	Pf3D7_07_v3: 1,230,589 - 1,232,180 (+)	conserved Plasmodium protein, unknown function	[AGT][AT]AGAC[AG]
PF3D7_0729900	MAL7P1.162	Pf3D7_07_v3: 1,265,910 - 1,281,347 (+)	dynein heavy chain, putative	[AGT][AT]AGAC[AG]
PF3D7_0730400	PF07_0127	Pf3D7_07_v3: 1,304,347 - 1,305,096 (+)	conserved Plasmodium protein, unknown function	[AGT][AT]AGAC[AG]
PF3D7_0801400	PF08_0136	Pf3D7_08_v3: 104,525 - 104,888 (-)	probable protein, unknown function	[AGT][AT]AGAC[AG]
PF3D7_0802600	MAL8P1.150	Pf3D7_08_v3: 180,563 - 188,113 (+)	adenylyl cyclase beta (ACbeta)	[AGT][AT]AGAC[AG]
PF3D7_0802800	PF08_0129	Pf3D7_08_v3: 191,976 - 194,103 (+)	serine/threonine protein phosphatase 2B catalytic subunit A, putative (CNA)	[AGT][AT]AGAC[AG]
PF3D7_0805100	MAL8P1.137	Pf3D7_08_v3: 286,959 - 288,620 (+)	conserved Plasmodium protein, unknown function	[AGT][AT]AGAC[AG]
PF3D7_0805700	MAL8P1.203	Pf3D7_08_v3: 314,172 - 318,726 (-)	serine/threonine protein kinase, FIKK family (FIKK8)	[AGT][AT]AGAC[AG]
PF3D7_0807700	MAL8P1.126	Pf3D7_08_v3: 395,648 - 398,787 (-)	serine protease DegP (DegP)	[AGT][AT]AGAC[AG]
PF3D7_0808200	PF08_0108	Pf3D7_08_v3: 416,344 - 418,065 (-)	plasmepsin X	[AGT][AT]AGAC[AG]
PF3D7_0809800	MAL8P1.112	Pf3D7_08_v3: 502,338 - 506,698 (-)	conserved Plasmodium protein, unknown function	[AGT][AT]AGAC[AG]
PF3D7_0812300	PF08_0088	Pf3D7_08_v3: 618,843 - 620,228 (-)	sporozoite surface protein 3, putative (SSP3)	[AGT][AT]AGAC[AG]
PF3D7_0812900	MAL8P1.97	Pf3D7_08_v3: 636,628 - 641,458 (-)	probable protein, unknown function	[AGT][AT]AGAC[AG]
PF3D7_0813000	PF08_0083	Pf3D7_08_v3: 643,086 - 644,885 (-)	conserved Plasmodium protein, unknown function	[AGT][AT]AGAC[AG]
PF3D7_0813100	PF08_0082	Pf3D7_08_v3: 647,316 - 649,304 (-)	conserved Plasmodium protein, unknown function	[AGT][AT]AGAC[AG]
PF3D7_0814600	PF08_0073	Pf3D7_08_v3: 703,502 - 704,683 (-)	conserved Plasmodium protein, unknown function	[AGT][AT]AGAC[AG]
PF3D7_0816200	PF08_0064	Pf3D7_08_v3: 750,082 - 750,711 (-)	vacuolar protein sorting-associated protein 2, putative (VPS2)	[AGT][AT]AGAC[AG]
PF3D7_0816900	PF08_0062	Pf3D7_08_v3: 770,946 - 771,773 (+)	adenylate kinase 2 (AK2)	[AGT][AT]AGAC[AG]
PF3D7_0817200	PF08_0061	Pf3D7_08_v3: 777,257 - 779,647 (-)	conserved Plasmodium protein, unknown function	[AGT][AT]AGAC[AG]
PF3D7_0819600	MAL8P1.62	Pf3D7_08_v3: 885,198 - 886,136 (-)	conserved Plasmodium protein, unknown function	[AGT][AT]AGAC[AG]
PF3D7_0820500	MAL8P1.57	Pf3D7_08_v3: 925,113 - 927,671 (+)	C-13 antigen	[AGT][AT]AGAC[AG]
PF3D7_0820900	MAL8P1.54	Pf3D7_08_v3: 939,583 - 944,645 (-)	conserved Plasmodium protein, unknown function	[AGT][AT]AGAC[AG]
PF3D7_0821100	PF08_0044	Pf3D7_08_v3: 953,448 - 956,314 (+)	protein kinase 1 (PK1)	[AGT][AT]AGAC[AG]
PF3D7_0822700	MAL8P1.45	Pf3D7_08_v3: 1,000,981 - 1,003,755 (-)	conserved Plasmodium protein, unknown function	[AGT][AT]AGAC[AG]
PF3D7_0827200	PF08_0017	Pf3D7_08_v3: 1,177,310 - 1,180,324 (+)	conserved Plasmodium protein, unknown function	[AGT][AT]AGAC[AG]
PF3D7_0828800	PF08_0008	Pf3D7_08_v3: 1,237,285 - 1,239,501 (-)	GPI-anchored micronemal antigen (GAMA)	[AGT][AT]AGAC[AG]
PF3D7_0829500	MAL8P1.7	Pf3D7_08_v3: 1,260,048 - 1,266,698 (-)	conserved Plasmodium protein, unknown function	[AGT][AT]AGAC[AG]
PF3D7_0829600	MAL8P1.6	Pf3D7_08_v3: 1,269,135 - 1,269,647 (+)	early transcribed membrane protein 8 (ETRAMP8)	[AGT][AT]AGAC[AG]
PF3D7_0902500	PFI0120c	Pf3D7_09_v3: 109,334 - 111,329 (-)	serine/threonine protein kinase, FIKK family (FIKK9.6)	[AGT][AT]AGAC[AG]
PF3D7_0902800	PFI0135c	Pf3D7_09_v3: 121,621 - 125,006 (-)	serine repeat antigen 9 (SERA9)	[AGT][AT]AGAC[AG]
PF3D7_0902900	PFI0140w	Pf3D7_09_v3: 127,416 - 127,724 (+)	conserved Plasmodium protein, unknown function	[AGT][AT]AGAC[AG]
PF3D7_0903300	PFI0160w	Pf3D7_09_v3: 140,977 - 150,588 (+)	conserved Plasmodium membrane protein, unknown function	[AGT][AT]AGAC[AG]
PF3D7_0905500	PFI0270w	Pf3D7_09_v3: 278,369 - 279,088 (+)	conserved Plasmodium protein, unknown function	[AGT][AT]AGAC[AG]
PF3D7_0906400	PFI0315c	Pf3D7_09_v3: 312,474 - 314,987 (-)	dynein light intermediate chain 2, cytosolic	[AGT][AT]AGAC[AG]
PF3D7_0908200	PFI0395w	Pf3D7_09_v3: 378,035 - 382,996 (+)	conserved Plasmodium protein, unknown function	[AGT][AT]AGAC[AG]
PF3D7_0908900	PFI0430c	Pf3D7_09_v3: 406,522 - 409,665 (-)	conserved Plasmodium protein, unknown function	[AGT][AT]AGAC[AG]
PF3D7_0909200	PFI0445c	Pf3D7_09_v3: 418,208 - 419,895 (-)	GDP-fucose protein O-fucosyltransferase 2, putative (POFUT2)	[AGT][AT]AGAC[AG]
PF3D7_0909600	PFI0465c	Pf3D7_09_v3: 433,238 - 435,373 (-)	conserved Plasmodium protein, unknown function	[AGT][AT]AGAC[AG]
PF3D7_0910500	PFI0510c	Pf3D7_09_v3: 482,461 - 487,554 (-)	DNA repair protein REV1, putative	[AGT][AT]AGAC[AG]
PF3D7_0910700	PFI0520w	Pf3D7_09_v3: 491,275 - 492,906 (+)	actin-like protein, putative (ALP5a)	[AGT][AT]AGAC[AG]
PF3D7_0911300	PFI0550w	Pf3D7_09_v3: 511,497 - 521,529 (+)	cysteine repeat modular protein 1 (CRMP1)	[AGT][AT]AGAC[AG]
PF3D7_0913800	PFI0675w	Pf3D7_09_v3: 593,107 - 593,556 (+)	conserved Plasmodium protein, unknown function	[AGT][AT]AGAC[AG]
PF3D7_0914100	PFI0690c	Pf3D7_09_v3: 601,076 - 604,576 (-)	conserved Plasmodium protein, unknown function	[AGT][AT]AGAC[AG]
PF3D7_0916000	PFI0785c	Pf3D7_09_v3: 667,255 - 671,725 (-)	sugar transporter, putative	[AGT][AT]AGAC[AG]
PF3D7_0916300	PFI0800c	Pf3D7_09_v3: 680,231 - 681,984 (-)	conserved Plasmodium protein, unknown function	[AGT][AT]AGAC[AG]
PF3D7_0919300	PFI0945w	Pf3D7_09_v3: 793,217 - 794,167 (+)	thioredoxin-like protein 1, putative (TrxL1)	[AGT][AT]AGAC[AG]
PF3D7_0919500	PFI0955w	Pf3D7_09_v3: 798,498 - 799,928 (+)	sugar transporter, putative	[AGT][AT]AGAC[AG]
PF3D7_0919800	PFI0970c	Pf3D7_09_v3: 804,417 - 807,920 (-)	TLD domain-containing protein	[AGT][AT]AGAC[AG]
PF3D7_0919900	PFI0975c	Pf3D7_09_v3: 809,659 - 819,804 (-)	regulator of chromosome condensation, putative	[AGT][AT]AGAC[AG]
PF3D7_0922600	PFI1110w	Pf3D7_09_v3: 916,603 - 918,674 (+)	glutamine synthetase, putative	[AGT][AT]AGAC[AG]
PF3D7_0925100	PFI1230c	Pf3D7_09_v3: 1,014,478 - 1,015,518 (-)	conserved Plasmodium protein, unknown function	[AGT][AT]AGAC[AG]
PF3D7_0925200	PFI1235w	Pf3D7_09_v3: 1,017,435 - 1,018,918 (+)	rRNA processing and telomere maintaining methyltransferase, putative	[AGT][AT]AGAC[AG]
PF3D7_0926300	PFI1285w	Pf3D7_09_v3: 1,064,752 - 1,070,317 (+)	protein kinase, putative	[AGT][AT]AGAC[AG]
PF3D7_0927200	PFI1335w	Pf3D7_09_v3: 1,107,143 - 1,112,656 (+)	zinc finger protein, putative	[AGT][AT]AGAC[AG]
PF3D7_0927900	PFI1370c	Pf3D7_09_v3: 1,131,074 - 1,132,135 (-)	phosphatidylserine decarboxylase (PSD)	[AGT][AT]AGAC[AG]
PF3D7_0930100	PFI1470c	Pf3D7_09_v3: 1,191,787 - 1,195,239 (-)	conserved Plasmodium protein, unknown function	[AGT][AT]AGAC[AG]
PF3D7_0930200	PFI1470c	Pf3D7_09_v3: 1,195,693 - 1,198,462 (-)	leucine-rich repeat protein (LRR8)	[AGT][AT]AGAC[AG]
PF3D7_0931600	PFI1535w	Pf3D7_09_v3: 1,268,277 - 1,269,415 (+)	conserved protein, unknown function	[AGT][AT]AGAC[AG]
PF3D7_0931700	PFI1540w	Pf3D7_09_v3: 1,270,155 - 1,272,656 (+)	conserved Plasmodium protein, unknown function	[AGT][AT]AGAC[AG]
PF3D7_0932500	PFI1580c	Pf3D7_09_v3: 1,293,832 - 1,296,644 (-)	palmitoyltransferase, putative (DHHC6)	[AGT][AT]AGAC[AG]
PF3D7_0933100	PFI1605w	Pf3D7_09_v3: 1,314,552 - 1,317,597 (+)	conserved Plasmodium protein, unknown function	[AGT][AT]AGAC[AG]
PF3D7_0934600	PFI1675w	Pf3D7_09_v3: 1,354,581 - 1,355,495 (+)	conserved Plasmodium protein, unknown function	[AGT][AT]AGAC[AG]
PF3D7_0935600	PFI1720w	Pf3D7_09_v3: 1,405,192 - 1,407,022 (+)	gametocytogenesis-implicated protein (GIG)	[AGT][AT]AGAC[AG]
PF3D7_1006000	PF10_0061	Pf3D7_10_v3: 256,117 - 257,699 (-)	conserved Plasmodium protein, unknown function	[AGT][AT]AGAC[AG]
PF3D7_1007200	PF10_0071	Pf3D7_10_v3: 288,383 - 290,826 (-)	rhoGAP GTPase, putative	[AGT][AT]AGAC[AG]
PF3D7_1008600	PF10_0083	Pf3D7_10_v3: 357,345 - 358,463 (+)	zinc finger C-x8-C-x5-C-x3-H type, putative	[AGT][AT]AGAC[AG]
PF3D7_1009800	PF10_0095	Pf3D7_10_v3: 393,765 - 397,993 (-)	conserved Plasmodium membrane protein, unknown function	[AGT][AT]AGAC[AG]
PF3D7_1014100	PF10_0138	Pf3D7_10_v3: 555,160 - 559,527 (+)	conserved Plasmodium protein, unknown function	[AGT][AT]AGAC[AG]
PF3D7_1014300	PF10_0140	Pf3D7_10_v3: 565,805 - 573,060 (+)	conserved protein, unknown function	[AGT][AT]AGAC[AG]
PF3D7_1014600	PF10_0143	Pf3D7_10_v3: 581,354 - 589,090 (-)	transcriptional coactivator ADA2 (ADA2)	[AGT][AT]AGAC[AG]
PF3D7_1016000	PF10_0156	Pf3D7_10_v3: 641,390 - 642,751 (+)	conserved Plasmodium protein, unknown function	[AGT][AT]AGAC[AG]
PF3D7_1016900	PF10_0164	Pf3D7_10_v3: 682,182 - 682,508 (-)	early transcribed membrane protein 10.3 (ETRAMP10.3)	[AGT][AT]AGAC[AG]
PF3D7_1017100	PF10_0166	Pf3D7_10_v3: 689,888 - 690,820 (-)	rhoptry neck protein 12 (RON12)	[AGT][AT]AGAC[AG]
PF3D7_1017700	PF10_0172	Pf3D7_10_v3: 709,507 - 710,826 (+)	conserved Plasmodium protein, unknown function	[AGT][AT]AGAC[AG]
PF3D7_1018700	PF10_0180	Pf3D7_10_v3: 747,028 - 748,887 (+)	conserved Plasmodium protein, unknown function	[AGT][AT]AGAC[AG]
PF3D7_1019100	PF10_0184	Pf3D7_10_v3: 766,168 - 771,954 (-)	conserved Plasmodium protein, unknown function	[AGT][AT]AGAC[AG]
PF3D7_1021700	PF10_0212	Pf3D7_10_v3: 873,208 - 894,869 (-)	conserved Plasmodium membrane protein, unknown function	[AGT][AT]AGAC[AG]
PF3D7_1021800	PF10_0212	Pf3D7_10_v3: 896,865 - 903,608 (-)	schizont egress antigen-1 (SEA1)	[AGT][AT]AGAC[AG]
PF3D7_1022300	PF10_0216	Pf3D7_10_v3: 932,697 - 934,381 (+)	zinc transporter, putative	[AGT][AT]AGAC[AG]
PF3D7_1022700	PF10_0220	Pf3D7_10_v3: 951,752 - 952,579 (-)	phospholipid scramblase, putative	[AGT][AT]AGAC[AG]
PF3D7_1023000	PF10_0223	Pf3D7_10_v3: 961,066 - 962,307 (-)	conserved Plasmodium membrane protein, unknown function	[AGT][AT]AGAC[AG]
PF3D7_1023100	PF10_0224	Pf3D7_10_v3: 963,497 - 980,560 (-)	dynein heavy chain, putative	[AGT][AT]AGAC[AG]
PF3D7_1023800	PF10_0231	Pf3D7_10_v3: 994,322 - 996,788 (+)	conserved Plasmodium protein, unknown function	[AGT][AT]AGAC[AG]
PF3D7_1023900	PF10_0232	Pf3D7_10_v3: 997,475 - 1,007,461 (-)	chromodomain-helicase-DNA-binding protein 1 homolog, putative (CHD1)	[AGT][AT]AGAC[AG]
PF3D7_1024100	PF10_0234	Pf3D7_10_v3: 1,017,201 - 1,020,515 (-)	conserved Plasmodium protein, unknown function	[AGT][AT]AGAC[AG]
PF3D7_1026400	PF10_0261	Pf3D7_10_v3: 1,109,794 - 1,111,605 (-)	cell division cycle protein 20 homolog, putative (CDC20)	[AGT][AT]AGAC[AG]
PF3D7_1028600	PF10_0280	Pf3D7_10_v3: 1,176,461 - 1,177,849 (-)	conserved Plasmodium protein, unknown function	[AGT][AT]AGAC[AG]
PF3D7_1028900	PF10_0283	Pf3D7_10_v3: 1,184,728 - 1,185,946 (-)	conserved Plasmodium protein, unknown function	[AGT][AT]AGAC[AG]
PF3D7_1029700	PF10_0290	Pf3D7_10_v3: 1,208,198 - 1,210,914 (-)	conserved Plasmodium protein, unknown function	[AGT][AT]AGAC[AG]
PF3D7_1029900	PF10_0292	Pf3D7_10_v3: 1,217,348 - 1,222,441 (+)	conserved Plasmodium protein, unknown function	[AGT][AT]AGAC[AG]
PF3D7_1030200	PF10_0295	Pf3D7_10_v3: 1,230,561 - 1,231,913 (-)	conserved Plasmodium protein, unknown function	[AGT][AT]AGAC[AG]
PF3D7_1030300	PF10_0296	Pf3D7_10_v3: 1,233,667 - 1,237,002 (-)	conserved Plasmodium protein, unknown function	[AGT][AT]AGAC[AG]
PF3D7_1031700	PF10_0311	Pf3D7_10_v3: 1,281,252 - 1,281,989 (+)	protein phosphatase inhibitor 3 (I3)	[AGT][AT]AGAC[AG]
PF3D7_1032700	PF10_0319	Pf3D7_10_v3: 1,310,421 - 1,312,082 (-)	conserved Plasmodium protein, unknown function	[AGT][AT]AGAC[AG]
PF3D7_1033900	PF10_0330	Pf3D7_10_v3: 1,354,454 - 1,355,571 (-)	ubiquitin-conjugating enzyme, putative	[AGT][AT]AGAC[AG]
PF3D7_1035400	PF10_0345	Pf3D7_10_v3: 1,404,195 - 1,405,259 (+)	merozoite surface protein 3 (MSP3)	[AGT][AT]AGAC[AG]
PF3D7_1104200	PF11_0053	Pf3D7_11_v3: 182,383 - 187,223 (-)	chromatin remodeling protein (SNF2L)	[AGT][AT]AGAC[AG]
PF3D7_1104900	PF11_0060	Pf3D7_11_v3: 214,825 - 219,687 (+)	calcium/calmodulin-dependent protein kinase, putative	[AGT][AT]AGAC[AG]
PF3D7_1107800	PF11_0091	Pf3D7_11_v3: 329,867 - 335,601 (-)	transcription factor with AP2 domain(s) (ApiAP2)	[AGT][AT]AGAC[AG]
PF3D7_1108100	PF11_0094	Pf3D7_11_v3: 356,083 - 360,434 (+)	conserved Plasmodium protein, unknown function	[AGT][AT]AGAC[AG]
PF3D7_1110700	PF11_0114	Pf3D7_11_v3: 428,362 - 430,047 (+)	actin-like protein, putative (ALP1)	[AGT][AT]AGAC[AG]
PF3D7_1111600	PF11_0122	Pf3D7_11_v3: 448,912 - 451,698 (+)	endonuclease/exonuclease/phosphatase family protein, putative	[AGT][AT]AGAC[AG]
PF3D7_1113100	PF11_0139	Pf3D7_11_v3: 511,105 - 511,761 (-)	protein tyrosine phosphatase (PRL)	[AGT][AT]AGAC[AG]
PF3D7_1115100	PF11_0525	Pf3D7_11_v3: 571,007 - 573,306 (-)	conserved Plasmodium protein, unknown function	[AGT][AT]AGAC[AG]
PF3D7_1116800	PF11_0175	Pf3D7_11_v3: 636,094 - 639,511 (-)	heat shock protein 101,chaperone protein ClpB2 (HSP101)	[AGT][AT]AGAC[AG]
PF3D7_1118700	PF11_0193	Pf3D7_11_v3: 708,526 - 712,863 (-)	conserved Plasmodium protein, unknown function	[AGT][AT]AGAC[AG]
PF3D7_1119700	PF11_0204	Pf3D7_11_v3: 744,874 - 745,932 (+)	conserved Plasmodium protein, unknown function	[AGT][AT]AGAC[AG]
PF3D7_1120200	PF11_0209	Pf3D7_11_v3: 765,033 - 765,625 (+)	conserved Plasmodium protein, unknown function	[AGT][AT]AGAC[AG]
PF3D7_1121000	PF11_0217	Pf3D7_11_v3: 792,197 - 793,945 (+)	palmitoyltransferase, putative (DHHC3)	[AGT][AT]AGAC[AG]
PF3D7_1121300	PF11_0220	Pf3D7_11_v3: 801,945 - 807,081 (-)	tyrosine kinase-like protein (TKL2)	[AGT][AT]AGAC[AG]
PF3D7_1122700	PF11_0238	Pf3D7_11_v3: 868,388 - 869,152 (-)	conserved Plasmodium protein, unknown function	[AGT][AT]AGAC[AG]
PF3D7_1122800	PF11_0239	Pf3D7_11_v3: 872,031 - 877,678 (+)	calcium-dependent protein kinase 6 (CDPK6)	[AGT][AT]AGAC[AG]
PF3D7_1122900	PF11_0240	Pf3D7_11_v3: 878,969 - 895,273 (+)	dynein heavy chain, putative	[AGT][AT]AGAC[AG]
PF3D7_1124000	PF11_0251	Pf3D7_11_v3: 948,591 - 950,707 (+)	endoplasmic reticulum oxidoreductin, putative (ERO1)	[AGT][AT]AGAC[AG]
PF3D7_1127200	PF11_0283	Pf3D7_11_v3: 1,062,718 - 1,063,072 (+)	conserved Plasmodium protein, unknown function	[AGT][AT]AGAC[AG]
PF3D7_1127900	PF11_0290	Pf3D7_11_v3: 1,083,321 - 1,085,062 (-)	conserved Plasmodium protein, unknown function	[AGT][AT]AGAC[AG]
PF3D7_1129600	PF11_0307	Pf3D7_11_v3: 1,144,754 - 1,148,770 (+)	phosphatidylinositol-4-phosphate 5-kinase, putative	[AGT][AT]AGAC[AG]
PF3D7_1131100	PF11_0321	Pf3D7_11_v3: 1,195,988 - 1,198,309 (-)	serpentine receptor, putative (SR1)	[AGT][AT]AGAC[AG]
PF3D7_1131900	PF11_0328	Pf3D7_11_v3: 1,234,061 - 1,236,391 (-)	conserved Plasmodium protein, unknown function	[AGT][AT]AGAC[AG]
PF3D7_1132800	PF11_0338	Pf3D7_11_v3: 1,271,204 - 1,271,980 (+)	aquaglyceroporin (AQP)	[AGT][AT]AGAC[AG]
PF3D7_1136000	PF11_0371	Pf3D7_11_v3: 1,403,906 - 1,414,512 (+)	conserved Plasmodium protein, unknown function	[AGT][AT]AGAC[AG]
PF3D7_1137900	PF11_0390	Pf3D7_11_v3: 1,483,375 - 1,485,858 (+)	conserved Plasmodium protein, unknown function	[AGT][AT]AGAC[AG]
PF3D7_1139600	PF11_0406	Pf3D7_11_v3: 1,580,594 - 1,582,483 (+)	conserved Plasmodium protein, unknown function	[AGT][AT]AGAC[AG]
PF3D7_1142300	PF11_0435	Pf3D7_11_v3: 1,695,507 - 1,701,258 (+)	conserved Plasmodium membrane protein, unknown function	[AGT][AT]AGAC[AG]
PF3D7_1142900	PF11_0441	Pf3D7_11_v3: 1,715,283 - 1,716,806 (+)	conserved Plasmodium protein, unknown function	[AGT][AT]AGAC[AG]
PF3D7_1143100	PF11_0442	Pf3D7_11_v3: 1,720,047 - 1,724,861 (-)	transcription factor with AP2 domain(s) (AP2-O)	[AGT][AT]AGAC[AG]
PF3D7_1143600	PF11_0449	Pf3D7_11_v3: 1,740,935 - 1,741,828 (-)	conserved Plasmodium protein, unknown function	[AGT][AT]AGAC[AG]
PF3D7_1146500	PF11_0476	Pf3D7_11_v3: 1,830,464 - 1,831,417 (+)	leucine-rich repeat protein (LRR10)	[AGT][AT]AGAC[AG]
PF3D7_1147200	PF11_0481	Pf3D7_11_v3: 1,873,147 - 1,881,414 (+)	tubulin--tyrosine ligase, putative	[AGT][AT]AGAC[AG]
PF3D7_1302200	PF13_0012	Pf3D7_13_v3: 123,726 - 124,415 (-)	early transcribed membrane protein 13 (ETRAMP13)	[AGT][AT]AGAC[AG]
PF3D7_1303500	PF13_0019	Pf3D7_13_v3: 169,874 - 175,789 (-)	sodium/hydrogen exchanger, Na+, H+ antiporter (NHE)	[AGT][AT]AGAC[AG]
PF3D7_1303700	MAL13P1.18	Pf3D7_13_v3: 180,549 - 184,517 (+)	conserved Plasmodium protein, unknown function	[AGT][AT]AGAC[AG]
PF3D7_1307500	PF13_0039	Pf3D7_13_v3: 338,189 - 338,455 (-)	conserved Plasmodium protein, unknown function	[AGT][AT]AGAC[AG]
PF3D7_1307700	PF13_0041	Pf3D7_13_v3: 344,525 - 348,232 (+)	conserved Plasmodium protein, unknown function	[AGT][AT]AGAC[AG]
PF3D7_1310700	PF13_0058	Pf3D7_13_v3: 468,232 - 468,663 (-)	RNA-binding protein, putative	[AGT][AT]AGAC[AG]
PF3D7_1311600	PF13_0064	Pf3D7_13_v3: 494,453 - 496,294 (+)	conserved Plasmodium protein, unknown function	[AGT][AT]AGAC[AG]
PF3D7_1316900	MAL13P1.88	Pf3D7_13_v3: 701,047 - 703,923 (-)	conserved Plasmodium protein, unknown function	[AGT][AT]AGAC[AG]
PF3D7_1318700	MAL13P1.102	Pf3D7_13_v3: 770,646 - 772,895 (-)	conserved Plasmodium protein, unknown function	[AGT][AT]AGAC[AG]
PF3D7_1319600	PF13_0114	Pf3D7_13_v3: 810,187 - 815,088 (+)	conserved Plasmodium protein, unknown function	[AGT][AT]AGAC[AG]
PF3D7_1322400	MAL13P1.125	Pf3D7_13_v3: 951,155 - 952,479 (+)	conserved Plasmodium protein, unknown function	[AGT][AT]AGAC[AG]
PF3D7_1322600	PF13_0127	Pf3D7_13_v3: 955,957 - 957,495 (-)	conserved Plasmodium protein, unknown function	[AGT][AT]AGAC[AG]
PF3D7_1324600	PF13_0139	Pf3D7_13_v3: 1,028,492 - 1,033,629 (+)	conserved Plasmodium protein, unknown function	[AGT][AT]AGAC[AG]
PF3D7_1328800	PF13_0152	Pf3D7_13_v3: 1,214,907 - 1,215,728 (+)	transcriptional regulatory protein sir2a (SIR2A)	[AGT][AT]AGAC[AG]
PF3D7_1329100	MAL13P1.148	Pf3D7_13_v3: 1,227,372 - 1,234,418 (-)	myosin C (MyoC)	[AGT][AT]AGAC[AG]
PF3D7_1329700	MAL13P1.156	Pf3D7_13_v3: 1,261,345 - 1,262,943 (-)	apicoplast calcium binding protein 1 (ACBP1)	[AGT][AT]AGAC[AG]
PF3D7_1330500	PF13_0164	Pf3D7_13_v3: 1,284,988 - 1,287,165 (+)	conserved Plasmodium protein, unknown function	[AGT][AT]AGAC[AG]
PF3D7_1331000	PF13_0166	Pf3D7_13_v3: 1,297,600 - 1,299,273 (-)	protein kinase, putative	[AGT][AT]AGAC[AG]
PF3D7_1331100	MAL13P1.166	Pf3D7_13_v3: 1,299,906 - 1,305,294 (-)	DEAD box helicase, putative	[AGT][AT]AGAC[AG]
PF3D7_1331400	PF13_0168	Pf3D7_13_v3: 1,310,771 - 1,312,216 (+)	CPW-WPC family protein	[AGT][AT]AGAC[AG]
PF3D7_1332200	PF13_0173	Pf3D7_13_v3: 1,332,299 - 1,335,592 (+)	conserved Plasmodium protein, unknown function	[AGT][AT]AGAC[AG]
PF3D7_1335900	PF13_0201	Pf3D7_13_v3: 1,464,895 - 1,466,619 (-)	sporozoite surface protein 2 (TRAP)	[AGT][AT]AGAC[AG]
PF3D7_1337800	PF13_0211	Pf3D7_13_v3: 1,528,502 - 1,530,208 (-)	calcium-dependent protein kinase 5 (CDPK5)	[AGT][AT]AGAC[AG]
PF3D7_1340900	MAL13P1.206	Pf3D7_13_v3: 1,627,311 - 1,629,480 (+)	sodium-dependent phosphate transporter (PiT)	[AGT][AT]AGAC[AG]
PF3D7_1341500	PF13_0225	Pf3D7_13_v3: 1,639,617 - 1,641,143 (+)	conserved Plasmodium protein, unknown function	[AGT][AT]AGAC[AG]
PF3D7_1341800	PF13_0226	Pf3D7_13_v3: 1,646,330 - 1,647,718 (-)	conserved Plasmodium protein, unknown function	[AGT][AT]AGAC[AG]
PF3D7_1342500	MAL13P1.212	Pf3D7_13_v3: 1,669,694 - 1,670,956 (-)	sporozoite protein essential for cell traversal (SPECT)	[AGT][AT]AGAC[AG]
PF3D7_1342900	PF13_0235	Pf3D7_13_v3: 1,682,393 - 1,693,969 (-)	transcription factor with AP2 domain(s) (ApiAP2)	[AGT][AT]AGAC[AG]
PF3D7_1343100	MAL13P1.215	Pf3D7_13_v3: 1,699,683 - 1,700,630 (-)	conserved Plasmodium protein, unknown function	[AGT][AT]AGAC[AG]
PF3D7_1344800	MAL13P1.221	Pf3D7_13_v3: 1,796,274 - 1,797,709 (+)	aspartate carbamoyltransferase (ATCase)	[AGT][AT]AGAC[AG]
PF3D7_1348600	PF13_0255	Pf3D7_13_v3: 1,953,304 - 1,954,852 (+)	conserved Plasmodium protein, unknown function	[AGT][AT]AGAC[AG]
PF3D7_1350800	PF13_0266	Pf3D7_13_v3: 2,025,366 - 2,026,106 (-)	conserved Plasmodium protein, unknown function	[AGT][AT]AGAC[AG]
PF3D7_1350900	PF13_0267	Pf3D7_13_v3: 2,027,073 - 2,028,638 (-)	transcription factor with AP2 domain(s) (ApiAP2)	[AGT][AT]AGAC[AG]
PF3D7_1351300	MAL13P1.259	Pf3D7_13_v3: 2,048,381 - 2,049,656 (-)	conserved Plasmodium membrane protein, unknown function	[AGT][AT]AGAC[AG]
PF3D7_1351700	MAL13P1.260	Pf3D7_13_v3: 2,059,616 - 2,063,924 (+)	inner membrane complex protein 1f, putative (IMC1f)	[AGT][AT]AGAC[AG]
PF3D7_1351900	MAL13P1.261	Pf3D7_13_v3: 2,067,529 - 2,068,767 (-)	conserved Plasmodium protein, unknown function	[AGT][AT]AGAC[AG]
PF3D7_1354400	MAL13P1.271	Pf3D7_13_v3: 2,169,314 - 2,170,416 (-)	V-type proton ATPase 21 kDa proteolipid subunit, putative	[AGT][AT]AGAC[AG]
PF3D7_1354700	PF13_0288	Pf3D7_13_v3: 2,178,639 - 2,179,862 (-)	conserved Plasmodium protein, unknown function	[AGT][AT]AGAC[AG]
PF3D7_1355700	MAL13P1.275	Pf3D7_13_v3: 2,206,592 - 2,210,458 (-)	NLI interacting factor-like phosphatase, putative (NIF3)	[AGT][AT]AGAC[AG]
PF3D7_1358400	MAL13P1.287	Pf3D7_13_v3: 2,317,002 - 2,317,844 (+)	conserved Plasmodium protein, unknown function	[AGT][AT]AGAC[AG]
PF3D7_1358600	PF13_0314	Pf3D7_13_v3: 2,322,060 - 2,325,077 (+)	zinc finger protein, putative	[AGT][AT]AGAC[AG]
PF3D7_1359900	MAL13P1.298	Pf3D7_13_v3: 2,395,974 - 2,402,354 (+)	conserved Plasmodium membrane protein, unknown function	[AGT][AT]AGAC[AG]
PF3D7_1361800	MAL13P1.308	Pf3D7_13_v3: 2,473,530 - 2,481,626 (+)	conserved Plasmodium protein, unknown function	[AGT][AT]AGAC[AG]
PF3D7_1362100	MAL13P1.309	Pf3D7_13_v3: 2,487,857 - 2,489,475 (-)	14-3-3 protein (14-3-3II)	[AGT][AT]AGAC[AG]
PF3D7_1362600	MAL13P1.312	Pf3D7_13_v3: 2,506,148 - 2,507,214 (+)	conserved Plasmodium protein, unknown function	[AGT][AT]AGAC[AG]
PF3D7_1362900	MAL13P1.316	Pf3D7_13_v3: 2,526,360 - 2,531,483 (+)	conserved Plasmodium protein, unknown function	[AGT][AT]AGAC[AG]
PF3D7_1365600	MAL13P1.328	Pf3D7_13_v3: 2,621,261 - 2,624,000 (+)	DNA topoisomerase VI, b subunit, putative	[AGT][AT]AGAC[AG]
PF3D7_1365700	MAL13P1.329	Pf3D7_13_v3: 2,624,553 - 2,626,098 (-)	SNARE associated Golgi protein, putative	[AGT][AT]AGAC[AG]
PF3D7_1365800	MAL13P1.330	Pf3D7_13_v3: 2,629,861 - 2,631,442 (+)	conserved Plasmodium protein, unknown function	[AGT][AT]AGAC[AG]
PF3D7_1366100	MAL13P1.331	Pf3D7_13_v3: 2,636,732 - 2,637,240 (+)	conserved Plasmodium protein, unknown function	[AGT][AT]AGAC[AG]
PF3D7_1366300	MAL13P1.333	Pf3D7_13_v3: 2,638,955 - 2,652,697 (-)	conserved Plasmodium protein, unknown function	[AGT][AT]AGAC[AG]
PF3D7_1403600	PF14_0033	Pf3D7_14_v3: 132,554 - 133,394 (+)	selenoprotein (Sel1)	[AGT][AT]AGAC[AG]
PF3D7_1407600	PF14_0073	Pf3D7_14_v3: 271,014 - 277,115 (-)	conserved Plasmodium protein, unknown function	[AGT][AT]AGAC[AG]
PF3D7_1407700	PF14_0074	Pf3D7_14_v3: 279,176 - 280,673 (+)	conserved Plasmodium protein, unknown function	[AGT][AT]AGAC[AG]
PF3D7_1408300	PF14_0080	Pf3D7_14_v3: 312,569 - 312,868 (+)	conserved Plasmodium protein, unknown function	[AGT][AT]AGAC[AG]
PF3D7_1409400	PF14_0091	Pf3D7_14_v3: 365,509 - 367,027 (-)	conserved Plasmodium membrane protein, unknown function	[AGT][AT]AGAC[AG]
PF3D7_1410100	PF14_0099	Pf3D7_14_v3: 396,010 - 397,967 (+)	alpha/beta hydrolase, putative	[AGT][AT]AGAC[AG]
PF3D7_1415100	PF14_0149	Pf3D7_14_v3: 609,205 - 611,287 (+)	conserved Plasmodium protein, unknown function	[AGT][AT]AGAC[AG]
PF3D7_1415700	PF14_0155	Pf3D7_14_v3: 634,815 - 636,533 (-)	serine C-palmitoyltransferase, putative	[AGT][AT]AGAC[AG]
PF3D7_1417000	PF14_0168	Pf3D7_14_v3: 688,592 - 689,740 (+)	conserved Plasmodium protein, unknown function	[AGT][AT]AGAC[AG]
PF3D7_1417400	PF14_0172	Pf3D7_14_v3: 714,708 - 725,998 (+)	cyclic nucleotide-binding protein, putative, pseudogene (cNBP)	[AGT][AT]AGAC[AG]
PF3D7_1417600	PF14_0175	Pf3D7_14_v3: 730,694 - 744,682 (-)	conserved Plasmodium protein, unknown function	[AGT][AT]AGAC[AG]
PF3D7_1418300	PF14_0181	Pf3D7_14_v3: 776,672 - 777,082 (+)	calmodulin, putative	[AGT][AT]AGAC[AG]
PF3D7_1420200	PF14_0196	Pf3D7_14_v3: 838,927 - 842,664 (-)	tetratricopeptide repeat family protein, putative	[AGT][AT]AGAC[AG]
PF3D7_1422900	PF14_0220	Pf3D7_14_v3: 922,931 - 924,208 (+)	14-3-3 protein, putative	[AGT][AT]AGAC[AG]
PF3D7_1423300	PF14_0224	Pf3D7_14_v3: 936,168 - 941,638 (+)	serine/threonine protein phosphatase 7 (PP7)	[AGT][AT]AGAC[AG]
PF3D7_1431200	PF14_0291	Pf3D7_14_v3: 1,224,340 - 1,228,017 (-)	conserved Plasmodium protein, unknown function	[AGT][AT]AGAC[AG]
PF3D7_1434900	PF14_0330	Pf3D7_14_v3: 1,411,737 - 1,413,096 (+)	conserved Plasmodium protein, unknown function	[AGT][AT]AGAC[AG]
PF3D7_1435300	PF14_0334	Pf3D7_14_v3: 1,421,901 - 1,431,221 (-)	NAD(P)H-dependent glutamate synthase, putative	[AGT][AT]AGAC[AG]
PF3D7_1439500	PF14_0374	Pf3D7_14_v3: 1,608,519 - 1,611,743 (+)	CCAAT-binding transcription factor, putative	[AGT][AT]AGAC[AG]
PF3D7_1439900	PF14_0378	Pf3D7_14_v3: 1,622,576 - 1,623,612 (+)	triosephosphate isomerase (TIM)	[AGT][AT]AGAC[AG]
PF3D7_1442600	PF14_0404	Pf3D7_14_v3: 1,730,087 - 1,740,916 (+)	TRAP-like protein,sporozoite-specific transmembrane protein S6 (TREP)	[AGT][AT]AGAC[AG]
PF3D7_1445600	PF14_0433	Pf3D7_14_v3: 1,871,778 - 1,874,381 (+)	RNA-binding protein, putative	[AGT][AT]AGAC[AG]
PF3D7_1449000	PF14_0467	Pf3D7_14_v3: 2,004,406 - 2,005,456 (-)	gamete egress and sporozoite traversal protein, putative (GEST)	[AGT][AT]AGAC[AG]
PF3D7_1449600	PF14_0472	Pf3D7_14_v3: 2,035,116 - 2,036,630 (-)	conserved Plasmodium protein, unknown function	[AGT][AT]AGAC[AG]
PF3D7_1450100	PF14_0477	Pf3D7_14_v3: 2,051,621 - 2,053,123 (-)	signal recognition particle subunit SRP54 (SRP54)	[AGT][AT]AGAC[AG]
PF3D7_1456000	PF14_0533	Pf3D7_14_v3: 2,296,491 - 2,300,868 (+)	transcription factor with AP2 domain(s) (ApiAP2)	[AGT][AT]AGAC[AG]
PF3D7_1458300	PF14_0556	Pf3D7_14_v3: 2,391,783 - 2,396,831 (-)	conserved Plasmodium protein, unknown function	[AGT][AT]AGAC[AG]
PF3D7_1459800	PF14_0571	Pf3D7_14_v3: 2,446,983 - 2,448,298 (-)	bax inhibitor 1, putative	[AGT][AT]AGAC[AG]
PF3D7_1464600	PF14_0614	Pf3D7_14_v3: 2,619,679 - 2,624,187 (+)	phosphatase, putative	[AGT][AT]AGAC[AG]
PF3D7_1465400	PF14_0621	Pf3D7_14_v3: 2,646,603 - 2,647,033 (-)	conserved Plasmodium protein, unknown function	[AGT][AT]AGAC[AG]
PF3D7_1465500	PF14_0622	Pf3D7_14_v3: 2,650,755 - 2,655,140 (+)	potassium channel (K2)	[AGT][AT]AGAC[AG]
PF3D7_1467900	PF14_0647	Pf3D7_14_v3: 2,771,101 - 2,776,308 (+)	rab GTPase activator, putative	[AGT][AT]AGAC[AG]
PF3D7_1468400	PF14_0652	Pf3D7_14_v3: 2,809,478 - 2,812,066 (+)	zinc finger protein, putative (D13)	[AGT][AT]AGAC[AG]
PF3D7_1471200	PF14_0679	Pf3D7_14_v3: 2,912,386 - 2,915,354 (+)	inorganic anion exchanger, inorganic anion antiporter (SulP)	[AGT][AT]AGAC[AG]
PF3D7_1472600	PF14_0694	Pf3D7_14_v3: 2,962,986 - 2,965,086 (-)	protein disulfide-isomerase (PDI-14)	[AGT][AT]AGAC[AG]
PF3D7_1472700	PF14_0695	Pf3D7_14_v3: 2,966,749 - 2,969,334 (+)	DNA-directed RNA polymerase, alpha subunit, putative	[AGT][AT]AGAC[AG]
PF3D7_1473700	PF14_0706	Pf3D7_14_v3: 2,998,594 - 3,002,355 (-)	nucleoporin NUP116/NSP116, putative (NUP116)	[AGT][AT]AGAC[AG]
PF3D7_1475400	PF14_0722	Pf3D7_14_v3: 3,087,061 - 3,105,071 (-)	cysteine repeat modular protein 4 (CRMP4)	[AGT][AT]AGAC[AG]
PF3D7_1477300	PF14_0744	Pf3D7_14_v3: 3,179,624 - 3,180,610 (+)	Plasmodium exported protein, unknown function (Pfg14-744)	[AGT][AT]AGAC[AG]
PF3D7_0209400	PFB0425c	Pf3D7_02_v3: 388,424 - 390,611 (-)	conserved protein, unknown function	[ACG][ACG]AC[AC][AT]CA[AGT]
PF3D7_0209500	PFB0425c	Pf3D7_02_v3: 391,275 - 392,789 (-)	conserved Plasmodium protein, unknown function	[ACG][ACG]AC[AC][AT]CA[AGT]
PF3D7_0304900	PFC0221c	Pf3D7_03_v3: 231,793 - 232,305 (-)	conserved Plasmodium protein, unknown function	[ACG][ACG]AC[AC][AT]CA[AGT]
PF3D7_0322500	PFC1005c	Pf3D7_03_v3: 945,537 - 946,751 (-)	iron-sulfur assembly protein, putative (IscA2)	[ACG][ACG]AC[AC][AT]CA[AGT]
PF3D7_0702100	MAL7P1.7	Pf3D7_07_v3: 88,685 - 90,886 (+)	Plasmodium exported protein (PHISTb), unknown function, pseudogene	[ACG][ACG]AC[AC][AT]CA[AGT]
PF3D7_0712000	PF07_0049	Pf3D7_07_v3: 527,338 - 535,131 (-)	erythrocyte membrane protein 1, PfEMP1 (VAR)	[ACG][ACG]AC[AC][AT]CA[AGT]
PF3D7_0712900	MAL7P1.56	Pf3D7_07_v3: 590,326 - 597,733 (-)	erythrocyte membrane protein 1, PfEMP1 (VAR)	[ACG][ACG]AC[AC][AT]CA[AGT]
PF3D7_0717800	PF07_0074	Pf3D7_07_v3: 767,357 - 771,949 (-)	conserved Plasmodium protein, unknown function	[ACG][ACG]AC[AC][AT]CA[AGT]
PF3D7_0718300	MAL7P1.92	Pf3D7_07_v3: 812,301 - 820,635 (-)	cysteine repeat modular protein 2 (CRMP2)	[ACG][ACG]AC[AC][AT]CA[AGT]
PF3D7_0723300	MAL7P1.125	Pf3D7_07_v3: 975,766 - 978,408 (+)	conserved Plasmodium protein, unknown function	[ACG][ACG]AC[AC][AT]CA[AGT]
PF3D7_0727200	MAL7P1.150	Pf3D7_07_v3: 1,156,748 - 1,158,409 (-)	cysteine desulfurase, putative (NFS)	[ACG][ACG]AC[AC][AT]CA[AGT]
PF3D7_0728700	MAL7P1.156	Pf3D7_07_v3: 1,226,029 - 1,228,714 (-)	alpha/beta hydrolase, putative	[ACG][ACG]AC[AC][AT]CA[AGT]
PF3D7_0729900	MAL7P1.162	Pf3D7_07_v3: 1,265,910 - 1,281,347 (+)	dynein heavy chain, putative	[ACG][ACG]AC[AC][AT]CA[AGT]
PF3D7_0802800	PF08_0129	Pf3D7_08_v3: 191,976 - 194,103 (+)	serine/threonine protein phosphatase 2B catalytic subunit A, putative (CNA)	[ACG][ACG]AC[AC][AT]CA[AGT]
PF3D7_0805100	MAL8P1.137	Pf3D7_08_v3: 286,959 - 288,620 (+)	conserved Plasmodium protein, unknown function	[ACG][ACG]AC[AC][AT]CA[AGT]
PF3D7_0805700	MAL8P1.203	Pf3D7_08_v3: 314,172 - 318,726 (-)	serine/threonine protein kinase, FIKK family (FIKK8)	[ACG][ACG]AC[AC][AT]CA[AGT]
PF3D7_0807400	MAL8P1.300	Pf3D7_08_v3: 384,298 - 385,797 (+)	conserved Plasmodium protein, unknown function	[ACG][ACG]AC[AC][AT]CA[AGT]
PF3D7_0809200	PF08_0102	Pf3D7_08_v3: 467,943 - 471,893 (-)	asparagine-rich antigen Pfa55-14 (pfa55-14)	[ACG][ACG]AC[AC][AT]CA[AGT]
PF3D7_0812300	PF08_0088	Pf3D7_08_v3: 618,843 - 620,228 (-)	sporozoite surface protein 3, putative (SSP3)	[ACG][ACG]AC[AC][AT]CA[AGT]
PF3D7_0817200	PF08_0061	Pf3D7_08_v3: 777,257 - 779,647 (-)	conserved Plasmodium protein, unknown function	[ACG][ACG]AC[AC][AT]CA[AGT]
PF3D7_0818100	MAL8P1.70	Pf3D7_08_v3: 824,564 - 826,518 (+)	zinc finger protein, putative	[ACG][ACG]AC[AC][AT]CA[AGT]
PF3D7_0821100	PF08_0044	Pf3D7_08_v3: 953,448 - 956,314 (+)	protein kinase 1 (PK1)	[ACG][ACG]AC[AC][AT]CA[AGT]
PF3D7_0822900	PF08_0035	Pf3D7_08_v3: 1,007,777 - 1,011,307 (-)	conserved Plasmodium protein, unknown function	[ACG][ACG]AC[AC][AT]CA[AGT]
PF3D7_0828800	PF08_0008	Pf3D7_08_v3: 1,237,285 - 1,239,501 (-)	GPI-anchored micronemal antigen (GAMA)	[ACG][ACG]AC[AC][AT]CA[AGT]
PF3D7_0829600	MAL8P1.6	Pf3D7_08_v3: 1,269,135 - 1,269,647 (+)	early transcribed membrane protein 8 (ETRAMP8)	[ACG][ACG]AC[AC][AT]CA[AGT]
PF3D7_0830300	PF08_0005	Pf3D7_08_v3: 1,290,240 - 1,291,406 (-)	sporozoite invasion-associated protein 2 (SIAP2)	[ACG][ACG]AC[AC][AT]CA[AGT]
PF3D7_0902900	PFI0140w	Pf3D7_09_v3: 127,416 - 127,724 (+)	conserved Plasmodium protein, unknown function	[ACG][ACG]AC[AC][AT]CA[AGT]
PF3D7_0903300	PFI0160w	Pf3D7_09_v3: 140,977 - 150,588 (+)	conserved Plasmodium membrane protein, unknown function	[ACG][ACG]AC[AC][AT]CA[AGT]
PF3D7_0911100	PFI0540w	Pf3D7_09_v3: 504,412 - 508,130 (+)	conserved Plasmodium protein, unknown function	[ACG][ACG]AC[AC][AT]CA[AGT]
PF3D7_0911300	PFI0550w	Pf3D7_09_v3: 511,497 - 521,529 (+)	cysteine repeat modular protein 1 (CRMP1)	[ACG][ACG]AC[AC][AT]CA[AGT]
PF3D7_0913800	PFI0675w	Pf3D7_09_v3: 593,107 - 593,556 (+)	conserved Plasmodium protein, unknown function	[ACG][ACG]AC[AC][AT]CA[AGT]
PF3D7_0914100	PFI0690c	Pf3D7_09_v3: 601,076 - 604,576 (-)	conserved Plasmodium protein, unknown function	[ACG][ACG]AC[AC][AT]CA[AGT]
PF3D7_0918700	PFI0915w	Pf3D7_09_v3: 769,452 - 772,105 (+)	conserved Plasmodium protein, unknown function	[ACG][ACG]AC[AC][AT]CA[AGT]
PF3D7_0919300	PFI0945w	Pf3D7_09_v3: 793,217 - 794,167 (+)	thioredoxin-like protein 1, putative (TrxL1)	[ACG][ACG]AC[AC][AT]CA[AGT]
PF3D7_0919500	PFI0955w	Pf3D7_09_v3: 798,498 - 799,928 (+)	sugar transporter, putative	[ACG][ACG]AC[AC][AT]CA[AGT]
PF3D7_0919900	PFI0975c	Pf3D7_09_v3: 809,659 - 819,804 (-)	regulator of chromosome condensation, putative	[ACG][ACG]AC[AC][AT]CA[AGT]
PF3D7_0925100	PFI1230c	Pf3D7_09_v3: 1,014,478 - 1,015,518 (-)	conserved Plasmodium protein, unknown function	[ACG][ACG]AC[AC][AT]CA[AGT]
PF3D7_0925200	PFI1235w	Pf3D7_09_v3: 1,017,435 - 1,018,918 (+)	rRNA processing and telomere maintaining methyltransferase, putative	[ACG][ACG]AC[AC][AT]CA[AGT]
PF3D7_0930100	PFI1470c	Pf3D7_09_v3: 1,191,787 - 1,195,239 (-)	conserved Plasmodium protein, unknown function	[ACG][ACG]AC[AC][AT]CA[AGT]
PF3D7_0930200	PFI1470c	Pf3D7_09_v3: 1,195,693 - 1,198,462 (-)	leucine-rich repeat protein (LRR8)	[ACG][ACG]AC[AC][AT]CA[AGT]
PF3D7_0931700	PFI1540w	Pf3D7_09_v3: 1,270,155 - 1,272,656 (+)	conserved Plasmodium protein, unknown function	[ACG][ACG]AC[AC][AT]CA[AGT]
PF3D7_0934600	PFI1675w	Pf3D7_09_v3: 1,354,581 - 1,355,495 (+)	conserved Plasmodium protein, unknown function	[ACG][ACG]AC[AC][AT]CA[AGT]
PF3D7_0934800	PFI1685w	Pf3D7_09_v3: 1,361,935 - 1,363,848 (+)	cAMP-dependent protein kinase catalytic subunit (PKAc)	[ACG][ACG]AC[AC][AT]CA[AGT]
PF3D7_0935600	PFI1720w	Pf3D7_09_v3: 1,405,192 - 1,407,022 (+)	gametocytogenesis-implicated protein (GIG)	[ACG][ACG]AC[AC][AT]CA[AGT]
PF3D7_0937800	PFI1830c	Pf3D7_09_v3: 1,495,579 - 1,503,336 (-)	erythrocyte membrane protein 1, PfEMP1 (VAR)	[ACG][ACG]AC[AC][AT]CA[AGT]
PF3D7_1003600	PF10_0039	Pf3D7_10_v3: 164,945 - 165,790 (+)	inner membrane complex protein 1c, putative (IMC1c)	[ACG][ACG]AC[AC][AT]CA[AGT]
PF3D7_1004700	PF10_0050	Pf3D7_10_v3: 220,018 - 221,353 (-)	conserved Plasmodium protein, unknown function	[ACG][ACG]AC[AC][AT]CA[AGT]
PF3D7_1004800	PF10_0051	Pf3D7_10_v3: 221,945 - 223,430 (+)	ADP/ATP carrier protein, putative	[ACG][ACG]AC[AC][AT]CA[AGT]
PF3D7_1007700	PF10_0075	Pf3D7_10_v3: 301,126 - 305,919 (-)	transcription factor with AP2 domain(s) (ApiAP2)	[ACG][ACG]AC[AC][AT]CA[AGT]
PF3D7_1008600	PF10_0083	Pf3D7_10_v3: 357,345 - 358,463 (+)	zinc finger C-x8-C-x5-C-x3-H type, putative	[ACG][ACG]AC[AC][AT]CA[AGT]
PF3D7_1014100	PF10_0138	Pf3D7_10_v3: 555,160 - 559,527 (+)	conserved Plasmodium protein, unknown function	[ACG][ACG]AC[AC][AT]CA[AGT]
PF3D7_1016000	PF10_0156	Pf3D7_10_v3: 641,390 - 642,751 (+)	conserved Plasmodium protein, unknown function	[ACG][ACG]AC[AC][AT]CA[AGT]
PF3D7_1016900	PF10_0164	Pf3D7_10_v3: 682,182 - 682,508 (-)	early transcribed membrane protein 10.3 (ETRAMP10.3)	[ACG][ACG]AC[AC][AT]CA[AGT]
PF3D7_1017500	PF10_0170	Pf3D7_10_v3: 701,746 - 702,422 (+)	conserved Plasmodium protein, unknown function	[ACG][ACG]AC[AC][AT]CA[AGT]
PF3D7_1023800	PF10_0231	Pf3D7_10_v3: 994,322 - 996,788 (+)	conserved Plasmodium protein, unknown function	[ACG][ACG]AC[AC][AT]CA[AGT]
PF3D7_1024100	PF10_0234	Pf3D7_10_v3: 1,017,201 - 1,020,515 (-)	conserved Plasmodium protein, unknown function	[ACG][ACG]AC[AC][AT]CA[AGT]
PF3D7_1026600	PF10_0262	Pf3D7_10_v3: 1,113,495 - 1,118,573 (-)	conserved Plasmodium protein, unknown function	[ACG][ACG]AC[AC][AT]CA[AGT]
PF3D7_1030200	PF10_0295	Pf3D7_10_v3: 1,230,561 - 1,231,913 (-)	conserved Plasmodium protein, unknown function	[ACG][ACG]AC[AC][AT]CA[AGT]
PF3D7_1030300	PF10_0296	Pf3D7_10_v3: 1,233,667 - 1,237,002 (-)	conserved Plasmodium protein, unknown function	[ACG][ACG]AC[AC][AT]CA[AGT]
PF3D7_1032700	PF10_0319	Pf3D7_10_v3: 1,310,421 - 1,312,082 (-)	conserved Plasmodium protein, unknown function	[ACG][ACG]AC[AC][AT]CA[AGT]
PF3D7_1033100	PF10_0322	Pf3D7_10_v3: 1,324,132 - 1,328,436 (-)	S-adenosylmethionine decarboxylase/ornithine decarboxylase (AdoMetDC/ODC)	[ACG][ACG]AC[AC][AT]CA[AGT]
PF3D7_1108100	PF11_0094	Pf3D7_11_v3: 356,083 - 360,434 (+)	conserved Plasmodium protein, unknown function	[ACG][ACG]AC[AC][AT]CA[AGT]
PF3D7_1113100	PF11_0139	Pf3D7_11_v3: 511,105 - 511,761 (-)	protein tyrosine phosphatase (PRL)	[ACG][ACG]AC[AC][AT]CA[AGT]
PF3D7_1116800	PF11_0175	Pf3D7_11_v3: 636,094 - 639,511 (-)	heat shock protein 101,chaperone protein ClpB2 (HSP101)	[ACG][ACG]AC[AC][AT]CA[AGT]
PF3D7_1122800	PF11_0239	Pf3D7_11_v3: 872,031 - 877,678 (+)	calcium-dependent protein kinase 6 (CDPK6)	[ACG][ACG]AC[AC][AT]CA[AGT]
PF3D7_1125300	PF11_0264	Pf3D7_11_v3: 991,863 - 996,458 (+)	DNA-directed RNA polymerase (mtRNAP)	[ACG][ACG]AC[AC][AT]CA[AGT]
PF3D7_1125700	PF11_0267	Pf3D7_11_v3: 1,004,780 - 1,007,354 (-)	kelch protein, putative	[ACG][ACG]AC[AC][AT]CA[AGT]
PF3D7_1126300	PF11_0273	Pf3D7_11_v3: 1,026,976 - 1,029,544 (+)	DnaJ protein, putative	[ACG][ACG]AC[AC][AT]CA[AGT]
PF3D7_1127200	PF11_0283	Pf3D7_11_v3: 1,062,718 - 1,063,072 (+)	conserved Plasmodium protein, unknown function	[ACG][ACG]AC[AC][AT]CA[AGT]
PF3D7_1127900	PF11_0290	Pf3D7_11_v3: 1,083,321 - 1,085,062 (-)	conserved Plasmodium protein, unknown function	[ACG][ACG]AC[AC][AT]CA[AGT]
PF3D7_1131900	PF11_0328	Pf3D7_11_v3: 1,234,061 - 1,236,391 (-)	conserved Plasmodium protein, unknown function	[ACG][ACG]AC[AC][AT]CA[AGT]
PF3D7_1132800	PF11_0338	Pf3D7_11_v3: 1,271,204 - 1,271,980 (+)	aquaglyceroporin (AQP)	[ACG][ACG]AC[AC][AT]CA[AGT]
PF3D7_1137900	PF11_0390	Pf3D7_11_v3: 1,483,375 - 1,485,858 (+)	conserved Plasmodium protein, unknown function	[ACG][ACG]AC[AC][AT]CA[AGT]
PF3D7_1139600	PF11_0406	Pf3D7_11_v3: 1,580,594 - 1,582,483 (+)	conserved Plasmodium protein, unknown function	[ACG][ACG]AC[AC][AT]CA[AGT]
PF3D7_1141800	PF11_0429	Pf3D7_11_v3: 1,672,519 - 1,674,557 (-)	phd finger protein, putative	[ACG][ACG]AC[AC][AT]CA[AGT]
PF3D7_1142900	PF11_0441	Pf3D7_11_v3: 1,715,283 - 1,716,806 (+)	conserved Plasmodium protein, unknown function	[ACG][ACG]AC[AC][AT]CA[AGT]
PF3D7_1146500	PF11_0476	Pf3D7_11_v3: 1,830,464 - 1,831,417 (+)	leucine-rich repeat protein (LRR10)	[ACG][ACG]AC[AC][AT]CA[AGT]
PF3D7_1147200	PF11_0481	Pf3D7_11_v3: 1,873,147 - 1,881,414 (+)	tubulin--tyrosine ligase, putative	[ACG][ACG]AC[AC][AT]CA[AGT]
PF3D7_1307500	PF13_0039	Pf3D7_13_v3: 338,189 - 338,455 (-)	conserved Plasmodium protein, unknown function	[ACG][ACG]AC[AC][AT]CA[AGT]
PF3D7_1310700	PF13_0058	Pf3D7_13_v3: 468,232 - 468,663 (-)	RNA-binding protein, putative	[ACG][ACG]AC[AC][AT]CA[AGT]
PF3D7_1318300	PF13_0101	Pf3D7_13_v3: 753,910 - 759,432 (+)	conserved Plasmodium protein, unknown function	[ACG][ACG]AC[AC][AT]CA[AGT]
PF3D7_1318700	MAL13P1.102	Pf3D7_13_v3: 770,646 - 772,895 (-)	conserved Plasmodium protein, unknown function	[ACG][ACG]AC[AC][AT]CA[AGT]
PF3D7_1322400	MAL13P1.125	Pf3D7_13_v3: 951,155 - 952,479 (+)	conserved Plasmodium protein, unknown function	[ACG][ACG]AC[AC][AT]CA[AGT]
PF3D7_1331100	MAL13P1.166	Pf3D7_13_v3: 1,299,906 - 1,305,294 (-)	DEAD box helicase, putative	[ACG][ACG]AC[AC][AT]CA[AGT]
PF3D7_1331400	PF13_0168	Pf3D7_13_v3: 1,310,771 - 1,312,216 (+)	CPW-WPC family protein	[ACG][ACG]AC[AC][AT]CA[AGT]
PF3D7_1332200	PF13_0173	Pf3D7_13_v3: 1,332,299 - 1,335,592 (+)	conserved Plasmodium protein, unknown function	[ACG][ACG]AC[AC][AT]CA[AGT]
PF3D7_1335300	MAL13P1.176	Pf3D7_13_v3: 1,428,874 - 1,438,852 (-)	reticulocyte binding protein 2 homologue b (RH2b)	[ACG][ACG]AC[AC][AT]CA[AGT]
PF3D7_1335900	PF13_0201	Pf3D7_13_v3: 1,464,895 - 1,466,619 (-)	sporozoite surface protein 2 (TRAP)	[ACG][ACG]AC[AC][AT]CA[AGT]
PF3D7_1338000	MAL13P1.189	Pf3D7_13_v3: 1,536,463 - 1,540,353 (+)	conserved Plasmodium membrane protein, unknown function	[ACG][ACG]AC[AC][AT]CA[AGT]
PF3D7_1342500	MAL13P1.212	Pf3D7_13_v3: 1,669,694 - 1,670,956 (-)	sporozoite protein essential for cell traversal (SPECT)	[ACG][ACG]AC[AC][AT]CA[AGT]
PF3D7_1342600	PF13_0233	Pf3D7_13_v3: 1,673,699 - 1,676,539 (+)	myosin A (MyoA)	[ACG][ACG]AC[AC][AT]CA[AGT]
PF3D7_1342900	PF13_0235	Pf3D7_13_v3: 1,682,393 - 1,693,969 (-)	transcription factor with AP2 domain(s) (ApiAP2)	[ACG][ACG]AC[AC][AT]CA[AGT]
PF3D7_1344300	MAL13P1.405	Pf3D7_13_v3: 1,774,275 - 1,779,042 (-)	conserved protein, unknown function	[ACG][ACG]AC[AC][AT]CA[AGT]
PF3D7_1351700	MAL13P1.260	Pf3D7_13_v3: 2,059,616 - 2,063,924 (+)	inner membrane complex protein 1f, putative (IMC1f)	[ACG][ACG]AC[AC][AT]CA[AGT]
PF3D7_1354700	PF13_0288	Pf3D7_13_v3: 2,178,639 - 2,179,862 (-)	conserved Plasmodium protein, unknown function	[ACG][ACG]AC[AC][AT]CA[AGT]
PF3D7_1362600	MAL13P1.312	Pf3D7_13_v3: 2,506,148 - 2,507,214 (+)	conserved Plasmodium protein, unknown function	[ACG][ACG]AC[AC][AT]CA[AGT]
PF3D7_1365600	MAL13P1.328	Pf3D7_13_v3: 2,621,261 - 2,624,000 (+)	DNA topoisomerase VI, b subunit, putative	[ACG][ACG]AC[AC][AT]CA[AGT]
PF3D7_1365700	MAL13P1.329	Pf3D7_13_v3: 2,624,553 - 2,626,098 (-)	SNARE associated Golgi protein, putative	[ACG][ACG]AC[AC][AT]CA[AGT]
PF3D7_1366100	MAL13P1.331	Pf3D7_13_v3: 2,636,732 - 2,637,240 (+)	conserved Plasmodium protein, unknown function	[ACG][ACG]AC[AC][AT]CA[AGT]
PF3D7_1404700	PF14_0044	Pf3D7_14_v3: 161,227 - 162,099 (-)	conserved Plasmodium protein, unknown function	[ACG][ACG]AC[AC][AT]CA[AGT]
PF3D7_1407700	PF14_0074	Pf3D7_14_v3: 279,176 - 280,673 (+)	conserved Plasmodium protein, unknown function	[ACG][ACG]AC[AC][AT]CA[AGT]
PF3D7_1408300	PF14_0080	Pf3D7_14_v3: 312,569 - 312,868 (+)	conserved Plasmodium protein, unknown function	[ACG][ACG]AC[AC][AT]CA[AGT]
PF3D7_1417000	PF14_0168	Pf3D7_14_v3: 688,592 - 689,740 (+)	conserved Plasmodium protein, unknown function	[ACG][ACG]AC[AC][AT]CA[AGT]
PF3D7_1420200	PF14_0196	Pf3D7_14_v3: 838,927 - 842,664 (-)	tetratricopeptide repeat family protein, putative	[ACG][ACG]AC[AC][AT]CA[AGT]
PF3D7_1425400	PF14_0234	Pf3D7_14_v3: 989,220 - 992,930 (+)	DEAD/DEAH box helicase, putative	[ACG][ACG]AC[AC][AT]CA[AGT]
PF3D7_1431500	PF14_0294	Pf3D7_14_v3: 1,238,851 - 1,241,595 (-)	mitogen-activated protein kinase 1 (MAPK1)	[ACG][ACG]AC[AC][AT]CA[AGT]
PF3D7_1434400	PF14_0325	Pf3D7_14_v3: 1,375,624 - 1,376,830 (-)	conserved Plasmodium membrane protein, unknown function	[ACG][ACG]AC[AC][AT]CA[AGT]
PF3D7_1446300	PF14_0440	Pf3D7_14_v3: 1,898,351 - 1,901,926 (+)	conserved Plasmodium membrane protein, unknown function	[ACG][ACG]AC[AC][AT]CA[AGT]
PF3D7_1449000	PF14_0467	Pf3D7_14_v3: 2,004,406 - 2,005,456 (-)	gamete egress and sporozoite traversal protein, putative (GEST)	[ACG][ACG]AC[AC][AT]CA[AGT]
PF3D7_1466100	PF14_0630	Pf3D7_14_v3: 2,690,504 - 2,693,326 (+)	protein phosphatase containing kelch-like domains (PPKL)	[ACG][ACG]AC[AC][AT]CA[AGT]
PF3D7_1468400	PF14_0652	Pf3D7_14_v3: 2,809,478 - 2,812,066 (+)	zinc finger protein, putative (D13)	[ACG][ACG]AC[AC][AT]CA[AGT]
PF3D7_1473400	PF14_0703	Pf3D7_14_v3: 2,989,577 - 2,992,222 (+)	conserved Plasmodium protein, unknown function	[ACG][ACG]AC[AC][AT]CA[AGT]
PF3D7_1475900	PF14_0727	Pf3D7_14_v3: 3,124,337 - 3,126,709 (+)	conserved Plasmodium protein, unknown function	[ACG][ACG]AC[AC][AT]CA[AGT]
PF3D7_1476100	PF14_0729	Pf3D7_14_v3: 3,131,104 - 3,131,637 (+)	early transcribed membrane protein 14.2 (ETRAMP14.2)	[ACG][ACG]AC[AC][AT]CA[AGT]
PF3D7_1476300	PF14_0732	Pf3D7_14_v3: 3,139,140 - 3,140,982 (+)	Plasmodium exported protein (PHISTb), unknown function	[ACG][ACG]AC[AC][AT]CA[AGT]
PF3D7_1477300	PF14_0744	Pf3D7_14_v3: 3,179,624 - 3,180,610 (+)	Plasmodium exported protein, unknown function (Pfg14-744)	[ACG][ACG]AC[AC][AT]CA[AGT]
PF3D7_0718300	MAL7P1.92	Pf3D7_07_v3: 812,301 - 820,635 (-)	cysteine repeat modular protein 2 (CRMP2)	[AG][AT]CAG[CGT]T[CG][ACT]
PF3D7_0808200	PF08_0108	Pf3D7_08_v3: 416,344 - 418,065 (-)	plasmepsin X	[AG][AT]CAG[CGT]T[CG][ACT]
PF3D7_0913800	PFI0675w	Pf3D7_09_v3: 593,107 - 593,556 (+)	conserved Plasmodium protein, unknown function	[AG][AT]CAG[CGT]T[CG][ACT]
PF3D7_0914100	PFI0690c	Pf3D7_09_v3: 601,076 - 604,576 (-)	conserved Plasmodium protein, unknown function	[AG][AT]CAG[CGT]T[CG][ACT]
PF3D7_0919300	PFI0945w	Pf3D7_09_v3: 793,217 - 794,167 (+)	thioredoxin-like protein 1, putative (TrxL1)	[AG][AT]CAG[CGT]T[CG][ACT]
PF3D7_0919500	PFI0955w	Pf3D7_09_v3: 798,498 - 799,928 (+)	sugar transporter, putative	[AG][AT]CAG[CGT]T[CG][ACT]
PF3D7_0934800	PFI1685w	Pf3D7_09_v3: 1,361,935 - 1,363,848 (+)	cAMP-dependent protein kinase catalytic subunit (PKAc)	[AG][AT]CAG[CGT]T[CG][ACT]
PF3D7_1003600	PF10_0039	Pf3D7_10_v3: 164,945 - 165,790 (+)	inner membrane complex protein 1c, putative (IMC1c)	[AG][AT]CAG[CGT]T[CG][ACT]
PF3D7_1007200	PF10_0071	Pf3D7_10_v3: 288,383 - 290,826 (-)	rhoGAP GTPase, putative	[AG][AT]CAG[CGT]T[CG][ACT]
PF3D7_1022300	PF10_0216	Pf3D7_10_v3: 932,697 - 934,381 (+)	zinc transporter, putative	[AG][AT]CAG[CGT]T[CG][ACT]
PF3D7_1023800	PF10_0231	Pf3D7_10_v3: 994,322 - 996,788 (+)	conserved Plasmodium protein, unknown function	[AG][AT]CAG[CGT]T[CG][ACT]
PF3D7_1026400	PF10_0261	Pf3D7_10_v3: 1,109,794 - 1,111,605 (-)	cell division cycle protein 20 homolog, putative (CDC20)	[AG][AT]CAG[CGT]T[CG][ACT]
PF3D7_1026600	PF10_0262	Pf3D7_10_v3: 1,113,495 - 1,118,573 (-)	conserved Plasmodium protein, unknown function	[AG][AT]CAG[CGT]T[CG][ACT]
PF3D7_1029700	PF10_0290	Pf3D7_10_v3: 1,208,198 - 1,210,914 (-)	conserved Plasmodium protein, unknown function	[AG][AT]CAG[CGT]T[CG][ACT]
PF3D7_1110700	PF11_0114	Pf3D7_11_v3: 428,362 - 430,047 (+)	actin-like protein, putative (ALP1)	[AG][AT]CAG[CGT]T[CG][ACT]
PF3D7_1318700	MAL13P1.102	Pf3D7_13_v3: 770,646 - 772,895 (-)	conserved Plasmodium protein, unknown function	[AG][AT]CAG[CGT]T[CG][ACT]
PF3D7_1329700	MAL13P1.156	Pf3D7_13_v3: 1,261,345 - 1,262,943 (-)	apicoplast calcium binding protein 1 (ACBP1)	[AG][AT]CAG[CGT]T[CG][ACT]
PF3D7_1332200	PF13_0173	Pf3D7_13_v3: 1,332,299 - 1,335,592 (+)	conserved Plasmodium protein, unknown function	[AG][AT]CAG[CGT]T[CG][ACT]
PF3D7_1333100	PF13_0181	Pf3D7_13_v3: 1,357,704 - 1,360,319 (-)	conserved Plasmodium protein, unknown function	[AG][AT]CAG[CGT]T[CG][ACT]
PF3D7_1335900	PF13_0201	Pf3D7_13_v3: 1,464,895 - 1,466,619 (-)	sporozoite surface protein 2 (TRAP)	[AG][AT]CAG[CGT]T[CG][ACT]
PF3D7_1342500	MAL13P1.212	Pf3D7_13_v3: 1,669,694 - 1,670,956 (-)	sporozoite protein essential for cell traversal (SPECT)	[AG][AT]CAG[CGT]T[CG][ACT]
PF3D7_1348600	PF13_0255	Pf3D7_13_v3: 1,953,304 - 1,954,852 (+)	conserved Plasmodium protein, unknown function	[AG][AT]CAG[CGT]T[CG][ACT]
PF3D7_1362100	MAL13P1.309	Pf3D7_13_v3: 2,487,857 - 2,489,475 (-)	14-3-3 protein (14-3-3II)	[AG][AT]CAG[CGT]T[CG][ACT]
PF3D7_1366100	MAL13P1.331	Pf3D7_13_v3: 2,636,732 - 2,637,240 (+)	conserved Plasmodium protein, unknown function	[AG][AT]CAG[CGT]T[CG][ACT]
PF3D7_1442600	PF14_0404	Pf3D7_14_v3: 1,730,087 - 1,740,916 (+)	TRAP-like protein,sporozoite-specific transmembrane protein S6 (TREP)	[AG][AT]CAG[CGT]T[CG][ACT]
PF3D7_0702500	PF07_0008	Pf3D7_07_v3: 104,957 - 105,989 (-)	Plasmodium exported protein, unknown function	[AGT]ATCTA[AG][AT]
PF3D7_0721600	PF07_0088	Pf3D7_07_v3: 931,459 - 932,164 (-)	40S ribosomal protein S5, putative	[AGT]ATCTA[AG][AT]
PF3D7_0724200	PF07_0102	Pf3D7_07_v3: 1,019,384 - 1,020,667 (-)	type 2A phosphatase-associated protein 42, putative (TAP42)	[AGT]ATCTA[AG][AT]
PF3D7_0803000	PF08_0128	Pf3D7_08_v3: 196,581 - 198,614 (+)	peptidyl-prolyl cis-trans isomerase (CYP81)	[AGT]ATCTA[AG][AT]
PF3D7_0815000	MAL8P1.86	Pf3D7_08_v3: 709,333 - 710,600 (-)	selenoprotein (Sel3)	[AGT]ATCTA[AG][AT]
PF3D7_0824700	MAL8P1.30	Pf3D7_08_v3: 1,070,988 - 1,074,417 (+)	conserved Plasmodium membrane protein, unknown function	[AGT]ATCTA[AG][AT]
PF3D7_0905000	PFI0245c	Pf3D7_09_v3: 234,501 - 235,346 (-)	conserved Plasmodium protein, unknown function	[AGT]ATCTA[AG][AT]
PF3D7_0909400	PFI0455w	Pf3D7_09_v3: 424,171 - 428,106 (+)	exoribonuclease, putative	[AGT]ATCTA[AG][AT]
PF3D7_0924300	PFI1195c	Pf3D7_09_v3: 984,815 - 986,017 (-)	thiamine pyrophosphokinase (TPK)	[AGT]ATCTA[AG][AT]
PF3D7_0935000	PFI1695c	Pf3D7_09_v3: 1,366,569 - 1,367,150 (-)	U2 small nuclear ribonucleoprotein B'', putative	[AGT]ATCTA[AG][AT]
PF3D7_1013300	PF10_0130	Pf3D7_10_v3: 515,721 - 517,607 (-)	conserved Plasmodium protein, unknown function	[AGT]ATCTA[AG][AT]
PF3D7_1015800	PF10_0154	Pf3D7_10_v3: 633,682 - 635,286 (+)	ribonucleotide reductase small subunit, putative	[AGT]ATCTA[AG][AT]
PF3D7_1036700	PF10_0359	Pf3D7_10_v3: 1,445,916 - 1,447,495 (-)	phosducin-like protein, putative (PhLP2)	[AGT]ATCTA[AG][AT]
PF3D7_1104000	PF11_0051	Pf3D7_11_v3: 175,608 - 177,778 (-)	phenylalanyl-tRNA synthetase beta chain, putative	[AGT]ATCTA[AG][AT]
PF3D7_1112400	PF11_0130	Pf3D7_11_v3: 475,880 - 476,455 (+)	conserved Plasmodium protein, unknown function	[AGT]ATCTA[AG][AT]
PF3D7_1128400	PF11_0295	Pf3D7_11_v3: 1,104,216 - 1,106,505 (-)	geranylgeranyl pyrophosphate synthase, putative (GGPPS)	[AGT]ATCTA[AG][AT]
PF3D7_1133900	PF11_0349	Pf3D7_11_v3: 1,313,257 - 1,317,173 (+)	conserved Plasmodium protein, unknown function	[AGT]ATCTA[AG][AT]
PF3D7_1142700	PF11_0439	Pf3D7_11_v3: 1,710,325 - 1,712,172 (-)	methyltransferase, putative	[AGT]ATCTA[AG][AT]
PF3D7_1148000	PF11_0488	Pf3D7_11_v3: 1,909,210 - 1,913,499 (-)	serine/threonine protein kinase, putative	[AGT]ATCTA[AG][AT]
PF3D7_1303100	PF13_0016	Pf3D7_13_v3: 159,024 - 159,915 (+)	methyltransferase-like protein, putative	[AGT]ATCTA[AG][AT]
PF3D7_1304500	PF13_0021	Pf3D7_13_v3: 235,800 - 236,435 (-)	small heat shock protein, putative	[AGT]ATCTA[AG][AT]
PF3D7_1310500	MAL13P1.50	Pf3D7_13_v3: 463,385 - 464,002 (-)	conserved protein, unknown function	[AGT]ATCTA[AG][AT]
PF3D7_1310900	PF13_0059	Pf3D7_13_v3: 476,223 - 477,134 (+)	mitochondrial ribosomal protein S15 precursor, putative	[AGT]ATCTA[AG][AT]
PF3D7_1311900	PF13_0065	Pf3D7_13_v3: 507,900 - 509,735 (+)	vacuolar ATP synthase subunit a (vapA)	[AGT]ATCTA[AG][AT]
PF3D7_1312700	PF13_0071	Pf3D7_13_v3: 532,270 - 533,958 (-)	probable protein, unknown function	[AGT]ATCTA[AG][AT]
PF3D7_1313700	MAL13P1.69	Pf3D7_13_v3: 587,015 - 587,809 (-)	septum formation protein MAF homologue, putative	[AGT]ATCTA[AG][AT]
PF3D7_1314500	PF13_0082	Pf3D7_13_v3: 622,691 - 623,715 (-)	cop-coated vesicle membrane protein p24 precursor, putative	[AGT]ATCTA[AG][AT]
PF3D7_1334300	PF13_0191	Pf3D7_13_v3: 1,400,897 - 1,402,276 (-)	MSP7-like protein (MSRP5)	[AGT]ATCTA[AG][AT]
PF3D7_1334800	MAL13P1.174	Pf3D7_13_v3: 1,413,102 - 1,413,947 (-)	MSP7-like protein (MSRP2)	[AGT]ATCTA[AG][AT]
PF3D7_1335800	PF13_0200	Pf3D7_13_v3: 1,462,180 - 1,463,991 (+)	conserved Plasmodium protein, unknown function	[AGT]ATCTA[AG][AT]
PF3D7_1353700	PF13_0281	Pf3D7_13_v3: 2,150,068 - 2,150,574 (+)	conserved Plasmodium protein, unknown function	[AGT]ATCTA[AG][AT]
PF3D7_1355100	PF13_0291	Pf3D7_13_v3: 2,187,435 - 2,190,224 (+)	DNA replication licensing factor MCM6 (MCM6)	[AGT]ATCTA[AG][AT]
PF3D7_1359200	MAL13P1.290	Pf3D7_13_v3: 2,350,437 - 2,352,820 (-)	high mobility group protein B4, putative (HMGB4)	[AGT]ATCTA[AG][AT]
PF3D7_1359300	MAL13P1.289	Pf3D7_13_v3: 2,353,681 - 2,356,902 (+)	exosome complex exonuclease RRP44 (DIS3)	[AGT]ATCTA[AG][AT]
PF3D7_1369100	PF13_0360	Pf3D7_13_v3: 2,746,659 - 2,748,224 (-)	conserved Plasmodium protein, unknown function	[AGT]ATCTA[AG][AT]
PF3D7_1405500	PF14_0052	Pf3D7_14_v3: 190,997 - 192,724 (+)	COBW domain-containing protein 1, putative (CBWD1)	[AGT]ATCTA[AG][AT]
PF3D7_1419300	PF14_0187	Pf3D7_14_v3: 802,717 - 803,481 (+)	glutathione S-transferase (GST)	[AGT]ATCTA[AG][AT]
PF3D7_1421400	PF14_0207	Pf3D7_14_v3: 881,957 - 883,672 (-)	DNA-directed RNA polymerase III subunit C, putative	[AGT]ATCTA[AG][AT]
PF3D7_1427500	PF14_0254	Pf3D7_14_v3: 1,081,773 - 1,084,208 (+)	DNA mismatch repair protein MSH2, putative (MSH2-1)	[AGT]ATCTA[AG][AT]
PF3D7_1438000	PF14_0360	Pf3D7_14_v3: 1,536,484 - 1,538,469 (-)	eukaryotic translation initiation factor eIF2A, putative	[AGT]ATCTA[AG][AT]
PF3D7_1447700	PF14_0453	Pf3D7_14_v3: 1,943,936 - 1,944,964 (-)	conserved Plasmodium protein, unknown function	[AGT]ATCTA[AG][AT]
PF3D7_1454000	PF14_0513	Pf3D7_14_v3: 2,219,080 - 2,220,615 (+)	RNA-binding protein, putative	[AGT]ATCTA[AG][AT]
PF3D7_1457300	PF14_0546	Pf3D7_14_v3: 2,346,178 - 2,348,097 (-)	conserved Plasmodium protein, unknown function	[AGT]ATCTA[AG][AT]
PF3D7_1458400	PF14_0557	Pf3D7_14_v3: 2,397,919 - 2,398,869 (-)	aminodeoxychorismate lyase (ADCL)	[AGT]ATCTA[AG][AT]
PF3D7_1458600	PF14_0559	Pf3D7_14_v3: 2,406,668 - 2,410,159 (+)	conserved Plasmodium protein, unknown function	[AGT]ATCTA[AG][AT]
PF3D7_1459100	PF14_0564	Pf3D7_14_v3: 2,423,907 - 2,426,300 (+)	GTP-binding protein, putative	[AGT]ATCTA[AG][AT]
PF3D7_1460200	PF14_0575	Pf3D7_14_v3: 2,456,879 - 2,457,802 (-)	conserved Plasmodium protein, unknown function	[AGT]ATCTA[AG][AT]
PF3D7_1463200	PF14_0601	Pf3D7_14_v3: 2,570,434 - 2,571,719 (+)	replication factor C3, putative (RFC3)	[AGT]ATCTA[AG][AT]
PF3D7_1467300	PF14_0641	Pf3D7_14_v3: 2,750,958 - 2,752,424 (+)	1-deoxy-D-xylulose 5-phosphate reductoisomerase (DXR)	[AGT]ATCTA[AG][AT]
PF3D7_1475100	PF14_0719	Pf3D7_14_v3: 3,076,442 - 3,081,022 (+)	conserved Plasmodium protein, unknown function	[AGT]ATCTA[AG][AT]
