# Supplementary material for: Epigenetic regulation of Plasmodium falciparum clonally variant gene expression during development in Anopheles gambiae
Source: Sci Rep. 2017 Jan 16;7:40655. doi: 10.1038/srep40655 (PMC5238449; doi:10.1038/srep40655)
Supplement: Supplementary Table 9 [file srep40655-s10.xls]

## Sheet: FIMO.(AG)C(AG)TGC(AGT).VarUPS
Chromosome	motif start	motif end	motif Sequence	score	p-value	Target Gene
Pf3D7_01_v3	28329	28335	ACATGCA	9.76364	0.000544	PF3D7_0100100
Pf3D7_01_v3	46728	46734	ACATGCT	9.75758	0.000609	PF3D7_0100300
Pf3D7_01_v3	48341	48347	ACATGCT	9.75758	0.000609	PF3D7_0100300
Pf3D7_01_v3	616100	616106	ACATGCA	9.76364	0.000544	PF3D7_0115700
Pf3D7_02_v3	24019	24025	ACATGCA	9.76364	0.000544	PF3D7_0200100
Pf3D7_02_v3	25203	25209	ACATGCA	9.76364	0.000544	PF3D7_0200100
Pf3D7_02_v3	923671	923677	ACATGCA	9.76364	0.000544	PF3D7_0223500
Pf3D7_02_v3	924787	924793	ACATGCA	9.76364	0.000544	PF3D7_0223500
Pf3D7_03_v3	35801	35807	ACATGCA	9.76364	0.000544	PF3D7_0300100
Pf3D7_04_v3	27534	27540	ACATGCA	9.76364	0.000544	PF3D7_0400100
Pf3D7_04_v3	554251	554257	ACATGCA	9.76364	0.000544	PF3D7_0412400
Pf3D7_04_v3	554254	554260	ACATGCA	9.76364	0.000544	PF3D7_0412400
Pf3D7_04_v3	555559	555565	ACATGCT	9.75758	0.000609	PF3D7_0412400
Pf3D7_04_v3	555653	555659	ACATGCA	9.76364	0.000544	PF3D7_0412400
Pf3D7_04_v3	569552	569558	GCATGCA	10.0364	0.000319	PF3D7_0412700
Pf3D7_04_v3	569553	569559	GCATGCA	10.0364	0.000319	PF3D7_0412700
Pf3D7_04_v3	569751	569757	ACATGCA	9.76364	0.000544	PF3D7_0412700
Pf3D7_04_v3	569904	569910	ACATGCA	9.76364	0.000544	PF3D7_0412700
Pf3D7_04_v3	569907	569913	ACATGCA	9.76364	0.000544	PF3D7_0412700
Pf3D7_04_v3	600991	600997	ACATGCA	9.76364	0.000544	PF3D7_0413100
Pf3D7_04_v3	942173	942179	ACATGCA	9.76364	0.000544	PF3D7_0420700
Pf3D7_04_v3	943058	943064	ACATGCA	9.76364	0.000544	PF3D7_0420700
Pf3D7_04_v3	943764	943770	GCATGCA	10.0364	0.000319	PF3D7_0420700
Pf3D7_04_v3	943765	943771	GCATGCA	10.0364	0.000319	PF3D7_0420700
Pf3D7_04_v3	943775	943781	ACATGCC	6.02424	0.000787	PF3D7_0420700
Pf3D7_04_v3	954071	954077	ACATGCA	9.76364	0.000544	PF3D7_0420900
Pf3D7_04_v3	954956	954962	ACATGCA	9.76364	0.000544	PF3D7_0420900
Pf3D7_04_v3	955662	955668	GCATGCA	10.0364	0.000319	PF3D7_0420900
Pf3D7_04_v3	955663	955669	GCATGCA	10.0364	0.000319	PF3D7_0420900
Pf3D7_04_v3	955673	955679	ACATGCC	6.02424	0.000787	PF3D7_0420900
Pf3D7_04_v3	976863	976869	ACATGCA	9.76364	0.000544	PF3D7_0421300
Pf3D7_04_v3	1181373	1181379	ACATGCA	9.76364	0.000544	PF3D7_0426000
Pf3D7_05_v3	19738	19744	ACATGCA	9.76364	0.000544	PF3D7_0500100
Pf3D7_05_v3	1333129	1333135	ACGTGCC	6.29697	0.000733	PF3D7_0533100
Pf3D7_06_v3	24564	24570	ACATGCT	9.75758	0.000609	PF3D7_0600400
Pf3D7_06_v3	1383743	1383749	ACATGCA	9.76364	0.000544	PF3D7_0632800
Pf3D7_07_v3	519529	519535	ACATGCA	9.76364	0.000544	PF3D7_0711700
Pf3D7_07_v3	519532	519538	GCATGCA	10.0364	0.000319	PF3D7_0711700
Pf3D7_07_v3	519533	519539	GCATGCA	10.0364	0.000319	PF3D7_0711700
Pf3D7_07_v3	519889	519895	ACATGCA	9.76364	0.000544	PF3D7_0711700
Pf3D7_07_v3	519892	519898	ACATGCA	9.76364	0.000544	PF3D7_0711700
Pf3D7_07_v3	521301	521307	ACATGCA	9.76364	0.000544	PF3D7_0711700
Pf3D7_07_v3	535587	535593	ACATGCA	9.76364	0.000544	PF3D7_0712000
Pf3D7_07_v3	535590	535596	ACATGCA	9.76364	0.000544	PF3D7_0712000
Pf3D7_07_v3	560238	560244	ACATGCA	9.76364	0.000544	PF3D7_0712400
Pf3D7_07_v3	574765	574771	ACATGCA	9.76364	0.000544	PF3D7_0712600
Pf3D7_07_v3	574768	574774	ACATGCA	9.76364	0.000544	PF3D7_0712600
Pf3D7_07_v3	576139	576145	ACATGCA	9.76364	0.000544	PF3D7_0712600
Pf3D7_07_v3	588971	588977	GCATGCC	6.29697	0.000733	PF3D7_0712800
Pf3D7_07_v3	588972	588978	GCATGCA	10.0364	0.000319	PF3D7_0712800
Pf3D7_07_v3	590185	590191	ACATGCT	9.75758	0.000609	PF3D7_0712800
Pf3D7_07_v3	599167	599173	ACATGCA	9.76364	0.000544	PF3D7_0712900
Pf3D7_07_v3	599363	599369	GCATGCA	10.0364	0.000319	PF3D7_0712900
Pf3D7_07_v3	599364	599370	GCATGCA	10.0364	0.000319	PF3D7_0712900
Pf3D7_07_v3	1427328	1427334	ACATGCA	9.76364	0.000544	PF3D7_0733000
Pf3D7_08_v3	20197	20203	ACATGCA	9.76364	0.000544	PF3D7_0800100
Pf3D7_08_v3	40971	40977	TCGTGCG	5.99394	0.000946	PF3D7_0800200
Pf3D7_08_v3	439177	439183	ACATGCT	9.75758	0.000609	PF3D7_0808700
Pf3D7_08_v3	457802	457808	ACATGCC	6.02424	0.000787	PF3D7_0809100
Pf3D7_08_v3	1444610	1444616	ACATGCA	9.76364	0.000544	PF3D7_0833500
Pf3D7_09_v3	18945	18951	ACATGCA	9.76364	0.000544	PF3D7_0900100
Pf3D7_09_v3	20042	20048	ACATGCA	9.76364	0.000544	PF3D7_0900100
Pf3D7_09_v3	1484196	1484202	GCATGCA	10.0364	0.000319	PF3D7_0937600
Pf3D7_09_v3	1484197	1484203	GCATGCA	10.0364	0.000319	PF3D7_0937600
Pf3D7_09_v3	1504484	1504490	ACATGCA	9.76364	0.000544	PF3D7_0937800
Pf3D7_10_v3	27316	27322	ACATGCA	9.76364	0.000544	PF3D7_1000100
Pf3D7_10_v3	1651092	1651098	ACATGCA	9.76364	0.000544	PF3D7_1041300
Pf3D7_11_v3	23038	23044	ACATGCA	9.76364	0.000544	PF3D7_1100100
Pf3D7_12_v3	15806	15812	ACATGCA	9.76364	0.000544	PF3D7_1200100
Pf3D7_12_v3	57531	57537	ACATGCA	9.76364	0.000544	PF3D7_1200600
Pf3D7_12_v3	58428	58434	ACATGCA	9.76364	0.000544	PF3D7_1200600
Pf3D7_12_v3	58794	58800	ACATGCC	6.02424	0.000787	PF3D7_1200600
Pf3D7_12_v3	774224	774230	ACATGCA	9.76364	0.000544	PF3D7_1219300
Pf3D7_12_v3	775410	775416	ACATGCA	9.76364	0.000544	PF3D7_1219300
Pf3D7_12_v3	1692721	1692727	ACATGCA	9.76364	0.000544	PF3D7_1240300
Pf3D7_12_v3	1703226	1703232	ACATGCA	9.76364	0.000544	PF3D7_1240400
Pf3D7_12_v3	1718999	1719005	ACATGCA	9.76364	0.000544	PF3D7_1240600
Pf3D7_12_v3	1719002	1719008	ACATGCA	9.76364	0.000544	PF3D7_1240600
Pf3D7_12_v3	1719159	1719165	ACATGCA	9.76364	0.000544	PF3D7_1240600
Pf3D7_12_v3	1719357	1719363	GCATGCA	10.0364	0.000319	PF3D7_1240600
Pf3D7_12_v3	1719358	1719364	GCATGCA	10.0364	0.000319	PF3D7_1240600
Pf3D7_12_v3	2248985	2248991	ACATGCA	9.76364	0.000544	PF3D7_1255200
Pf3D7_12_v3	2250105	2250111	ACATGCA	9.76364	0.000544	PF3D7_1255200
Pf3D7_13_v3	20173	20179	ACATGCA	9.76364	0.000544	PF3D7_1300100
Pf3D7_13_v3	2893504	2893510	ACATGCA	9.76364	0.000544	PF3D7_1373500
