# Supplementary material for: Epigenetic regulation of Plasmodium falciparum clonally variant gene expression during development in Anopheles gambiae
Source: Sci Rep. 2017 Jan 16;7:40655. doi: 10.1038/srep40655 (PMC5238449; doi:10.1038/srep40655)
Supplement: Supplementary Table 10 [file srep40655-s11.xls]

## Sheet:  Gene Coverage var
Chr	start	end	ID	bp mappable	size	% covered	Product Description
Pf3D7_01_v3	29510	37126	PF3D7_0100100	5421	7616	0.711791	erythrocyte membrane protein 1, PfEMP1 (VAR)
Pf3D7_01_v3	42367	46507	PF3D7_0100300	3695	4140	0.892512	erythrocyte membrane protein 1, PfEMP1 (VAR)
Pf3D7_01_v3	607390	614893	PF3D7_0115700	5119	7503	0.68226	erythrocyte membrane protein 1, PfEMP1 (VAR)
Pf3D7_02_v3	25232	31168	PF3D7_0200100	4100	5936	0.690701	erythrocyte membrane protein 1, PfEMP1 (VAR)
Pf3D7_02_v3	916352	923648	PF3D7_0223500	5679	7296	0.778372	erythrocyte membrane protein 1, PfEMP1 (VAR)
Pf3D7_03_v3	36965	44482	PF3D7_0300100	5318	7517	0.707463	erythrocyte membrane protein 1, PfEMP1 (VAR)
Pf3D7_04_v3	28706	37677	PF3D7_0400100	6377	8971	0.710846	erythrocyte membrane protein 1, PfEMP1 (VAR)
Pf3D7_04_v3	45555	56860	PF3D7_0400400	9969	11305	0.881822	erythrocyte membrane protein 1, PfEMP1 (VAR)
Pf3D7_04_v3	545987	553810	PF3D7_0412400	5976	7823	0.763901	erythrocyte membrane protein 1, PfEMP1 (VAR)
Pf3D7_04_v3	561667	569342	PF3D7_0412700	5718	7675	0.745016	erythrocyte membrane protein 1, PfEMP1 (VAR)
Pf3D7_04_v3	591949	599849	PF3D7_0413100	3534	7900	0.447342	erythrocyte membrane protein 1, PfEMP1 (VAR)
Pf3D7_04_v3	935031	941875	PF3D7_0420700	3876	6844	0.566335	erythrocyte membrane protein 1, PfEMP1 (VAR)
Pf3D7_04_v3	946169	953773	PF3D7_0420900	2657	7604	0.349421	erythrocyte membrane protein 1, PfEMP1 (VAR)
Pf3D7_04_v3	958067	965611	PF3D7_0421100	3626	7544	0.480647	erythrocyte membrane protein 1, PfEMP1 (VAR)
Pf3D7_04_v3	969031	976591	PF3D7_0421300	5567	7560	0.736376	erythrocyte membrane protein 1, PfEMP1 (VAR)
Pf3D7_04_v3	1173053	1180226	PF3D7_0426000	5670	7173	0.790464	erythrocyte membrane protein 1, PfEMP1 (VAR)
Pf3D7_05_v3	20929	28456	PF3D7_0500100	4575	7527	0.607812	erythrocyte membrane protein 1, PfEMP1 (VAR)
Pf3D7_05_v3	1333470	1342964	PF3D7_0533100	7234	9494	0.761955	erythrocyte membrane protein 1 (PfEMP1), truncated, pseudogene (VAR1CSA)
Pf3D7_06_v3	3503	12835	PF3D7_0600200	8189	9332	0.877518	erythrocyte membrane protein 1, PfEMP1 (VAR)
Pf3D7_06_v3	18586	22721	PF3D7_0600400	3184	4135	0.770012	erythrocyte membrane protein 1, PfEMP1 (VAR)
Pf3D7_06_v3	723117	731490	PF3D7_0617400	6223	8373	0.743222	erythrocyte membrane protein 1, PfEMP1 (VAR)
Pf3D7_06_v3	1353946	1366430	PF3D7_0632500	9895	12484	0.792615	erythrocyte membrane protein 1, PfEMP1 (VAR)
Pf3D7_06_v3	1374797	1382627	PF3D7_0632800	5752	7830	0.73461	erythrocyte membrane protein 1, PfEMP1 (VAR)
Pf3D7_07_v3	511950	519425	PF3D7_0711700	6123	7475	0.81913	erythrocyte membrane protein 1, PfEMP1 (VAR)
Pf3D7_07_v3	527338	535131	PF3D7_0712000	6010	7793	0.771205	erythrocyte membrane protein 1, PfEMP1 (VAR)
Pf3D7_07_v3	542906	550520	PF3D7_0712300	5913	7614	0.776596	erythrocyte membrane protein 1, PfEMP1 (VAR)
Pf3D7_07_v3	552158	559078	PF3D7_0712400	4436	6920	0.64104	erythrocyte membrane protein 1, PfEMP1 (VAR)
Pf3D7_07_v3	566726	574308	PF3D7_0712600	6293	7582	0.829992	erythrocyte membrane protein 1, PfEMP1 (VAR)
Pf3D7_07_v3	581386	588923	PF3D7_0712800	5671	7537	0.752421	erythrocyte membrane protein 1, PfEMP1 (VAR)
Pf3D7_07_v3	590326	597733	PF3D7_0712900	5373	7407	0.725395	erythrocyte membrane protein 1, PfEMP1 (VAR)
Pf3D7_07_v3	1417588	1426234	PF3D7_0733000	5481	8646	0.633935	erythrocyte membrane protein 1, PfEMP1 (VAR)
Pf3D7_08_v3	21361	28653	PF3D7_0800100	6127	7292	0.840236	erythrocyte membrane protein 1, PfEMP1 (VAR)
Pf3D7_08_v3	29700	39033	PF3D7_0800200	7071	9333	0.757634	erythrocyte membrane protein 1, PfEMP1 (VAR)
Pf3D7_08_v3	40948	50939	PF3D7_0800300	7523	9991	0.752978	erythrocyte membrane protein 1, PfEMP1 (VAR)
Pf3D7_08_v3	440408	448062	PF3D7_0808700	5927	7654	0.774366	erythrocyte membrane protein 1, PfEMP1 (VAR)
Pf3D7_08_v3	459312	466567	PF3D7_0809100	5640	7255	0.777395	erythrocyte membrane protein 1, PfEMP1 (VAR)
Pf3D7_08_v3	1435794	1443449	PF3D7_0833500	5598	7655	0.731287	erythrocyte membrane protein 1, PfEMP1 (VAR)
Pf3D7_09_v3	20080	27885	PF3D7_0900100	5518	7805	0.706983	erythrocyte membrane protein 1, PfEMP1 (VAR)
Pf3D7_09_v3	1486070	1490187	PF3D7_0937600	2906	4117	0.705854	erythrocyte membrane protein 1, PfEMP1 (VAR)
Pf3D7_09_v3	1495579	1503336	PF3D7_0937800	5952	7757	0.767307	erythrocyte membrane protein 1, PfEMP1 (VAR)
Pf3D7_10_v3	28490	36164	PF3D7_1000100	5483	7674	0.71449	erythrocyte membrane protein 1, PfEMP1 (VAR)
Pf3D7_10_v3	1642401	1649948	PF3D7_1041300	5661	7547	0.750099	erythrocyte membrane protein 1, PfEMP1 (VAR)
Pf3D7_11_v3	24160	31598	PF3D7_1100100	5732	7438	0.770637	erythrocyte membrane protein 1, PfEMP1 (VAR)
Pf3D7_11_v3	32666	42386	PF3D7_1100200	6611	9720	0.680144	erythrocyte membrane protein 1, PfEMP1 (VAR)
Pf3D7_11_v3	2025817	2035886	PF3D7_1150400	8318	10069	0.8261	erythrocyte membrane protein 1, PfEMP1 (VAR)
Pf3D7_12_v3	16973	24497	PF3D7_1200100	6008	7524	0.798511	erythrocyte membrane protein 1, PfEMP1 (VAR)
Pf3D7_12_v3	32703	41940	PF3D7_1200400	6270	9237	0.678792	erythrocyte membrane protein 1, PfEMP1 (VAR)
Pf3D7_12_v3	46788	56805	PF3D7_1200600	9220	10017	0.920435	erythrocyte membrane protein 1, PfEMP1 (VAR2CSA)
Pf3D7_12_v3	766654	774197	PF3D7_1219300	6191	7543	0.820761	erythrocyte membrane protein 1, PfEMP1 (VAR)
Pf3D7_12_v3	1694150	1703087	PF3D7_1240300	6947	8937	0.77733	erythrocyte membrane protein 1, PfEMP1 (VAR)
Pf3D7_12_v3	1704512	1712490	PF3D7_1240400	5735	7978	0.718852	erythrocyte membrane protein 1, PfEMP1 (VAR)
Pf3D7_12_v3	1719574	1727456	PF3D7_1240600	6370	7882	0.808171	erythrocyte membrane protein 1, PfEMP1 (VAR)
Pf3D7_12_v3	2241271	2248962	PF3D7_1255200	5146	7691	0.669094	erythrocyte membrane protein 1, PfEMP1 (VAR)
Pf3D7_13_v3	21364	28787	PF3D7_1300100	4524	7423	0.609457	erythrocyte membrane protein 1, PfEMP1 (VAR)
Pf3D7_13_v3	33959	44742	PF3D7_1300300	7787	10783	0.722155	erythrocyte membrane protein 1, PfEMP1 (VAR)
Pf3D7_13_v3	2884786	2892340	PF3D7_1373500	5348	7554	0.707969	erythrocyte membrane protein 1, PfEMP1 (VAR)

## Sheet: Exon Coverage var
Chr	start	end	ID	bp mappable	size	% covered	Product Description
Pf3D7_01_v3	29510	37126	PF3D7_0100100	4705	6490	0.724961	erythrocyte membrane protein 1, PfEMP1 (VAR)
Pf3D7_01_v3	42367	46507	PF3D7_0100300	3537	3982	0.888247	erythrocyte membrane protein 1, PfEMP1 (VAR)
Pf3D7_01_v3	607390	614893	PF3D7_0115700	4473	6610	0.676702	erythrocyte membrane protein 1, PfEMP1 (VAR)
Pf3D7_02_v3	25232	31168	PF3D7_0200100	3642	5134	0.709388	erythrocyte membrane protein 1, PfEMP1 (VAR)
Pf3D7_02_v3	916352	923648	PF3D7_0223500	5126	6532	0.784752	erythrocyte membrane protein 1, PfEMP1 (VAR)
Pf3D7_03_v3	36965	44482	PF3D7_0300100	4895	6628	0.738533	erythrocyte membrane protein 1, PfEMP1 (VAR)
Pf3D7_04_v3	28706	37677	PF3D7_0400100	5752	7939	0.724524	erythrocyte membrane protein 1, PfEMP1 (VAR)
Pf3D7_04_v3	45555	56860	PF3D7_0400400	9542	10402	0.917324	erythrocyte membrane protein 1, PfEMP1 (VAR)
Pf3D7_04_v3	545987	553810	PF3D7_0412400	5570	6628	0.840374	erythrocyte membrane protein 1, PfEMP1 (VAR)
Pf3D7_04_v3	561667	569342	PF3D7_0412700	5266	6832	0.770785	erythrocyte membrane protein 1, PfEMP1 (VAR)
Pf3D7_04_v3	591949	599849	PF3D7_0413100	3534	6979	0.506376	erythrocyte membrane protein 1, PfEMP1 (VAR)
Pf3D7_04_v3	935031	941875	PF3D7_0420700	3541	6457	0.548397	erythrocyte membrane protein 1, PfEMP1 (VAR)
Pf3D7_04_v3	946169	953773	PF3D7_0420900	2657	6604	0.402332	erythrocyte membrane protein 1, PfEMP1 (VAR)
Pf3D7_04_v3	958067	965611	PF3D7_0421100	3626	6544	0.554095	erythrocyte membrane protein 1, PfEMP1 (VAR)
Pf3D7_04_v3	969031	976591	PF3D7_0421300	5021	6580	0.76307	erythrocyte membrane protein 1, PfEMP1 (VAR)
Pf3D7_04_v3	1173053	1180226	PF3D7_0426000	5011	6448	0.77714	erythrocyte membrane protein 1, PfEMP1 (VAR)
Pf3D7_05_v3	20929	28456	PF3D7_0500100	3928	6622	0.593174	erythrocyte membrane protein 1, PfEMP1 (VAR)
Pf3D7_05_v3	1333470	1342964	PF3D7_0533100	7234	9494	0.761955	erythrocyte membrane protein 1 (PfEMP1), truncated, pseudogene (VAR1CSA)
Pf3D7_06_v3	3503	12835	PF3D7_0600200	7749	8638	0.897083	erythrocyte membrane protein 1, PfEMP1 (VAR)
Pf3D7_06_v3	18586	22721	PF3D7_0600400	3025	3976	0.760815	erythrocyte membrane protein 1, PfEMP1 (VAR)
Pf3D7_06_v3	723117	731490	PF3D7_0617400	5191	7183	0.722679	erythrocyte membrane protein 1, PfEMP1 (VAR)
Pf3D7_06_v3	1353946	1366430	PF3D7_0632500	9621	11863	0.811009	erythrocyte membrane protein 1, PfEMP1 (VAR)
Pf3D7_06_v3	1374797	1382627	PF3D7_0632800	4836	6715	0.720179	erythrocyte membrane protein 1, PfEMP1 (VAR)
Pf3D7_07_v3	511950	519425	PF3D7_0711700	5670	6646	0.853145	erythrocyte membrane protein 1, PfEMP1 (VAR)
Pf3D7_07_v3	527338	535131	PF3D7_0712000	5488	6826	0.803985	erythrocyte membrane protein 1, PfEMP1 (VAR)
Pf3D7_07_v3	542906	550520	PF3D7_0712300	5412	6802	0.795648	erythrocyte membrane protein 1, PfEMP1 (VAR)
Pf3D7_07_v3	552158	559078	PF3D7_0712400	3916	6193	0.632327	erythrocyte membrane protein 1, PfEMP1 (VAR)
Pf3D7_07_v3	566726	574308	PF3D7_0712600	5879	6646	0.884592	erythrocyte membrane protein 1, PfEMP1 (VAR)
Pf3D7_07_v3	581386	588923	PF3D7_0712800	5029	6718	0.748586	erythrocyte membrane protein 1, PfEMP1 (VAR)
Pf3D7_07_v3	590326	597733	PF3D7_0712900	5008	6577	0.761441	erythrocyte membrane protein 1, PfEMP1 (VAR)
Pf3D7_07_v3	1417588	1426234	PF3D7_0733000	4819	7786	0.618931	erythrocyte membrane protein 1, PfEMP1 (VAR)
Pf3D7_08_v3	21361	28653	PF3D7_0800100	5516	6361	0.867159	erythrocyte membrane protein 1, PfEMP1 (VAR)
Pf3D7_08_v3	29700	39033	PF3D7_0800200	6827	8575	0.796152	erythrocyte membrane protein 1, PfEMP1 (VAR)
Pf3D7_08_v3	40948	50939	PF3D7_0800300	6765	8941	0.756627	erythrocyte membrane protein 1, PfEMP1 (VAR)
Pf3D7_08_v3	440408	448062	PF3D7_0808700	5335	6694	0.796982	erythrocyte membrane protein 1, PfEMP1 (VAR)
Pf3D7_08_v3	459312	466567	PF3D7_0809100	4972	6328	0.785714	erythrocyte membrane protein 1, PfEMP1 (VAR)
Pf3D7_08_v3	1435794	1443449	PF3D7_0833500	5155	6808	0.757197	erythrocyte membrane protein 1, PfEMP1 (VAR)
Pf3D7_09_v3	20080	27885	PF3D7_0900100	4886	6811	0.717369	erythrocyte membrane protein 1, PfEMP1 (VAR)
Pf3D7_09_v3	1486070	1490187	PF3D7_0937600	2735	3946	0.693107	erythrocyte membrane protein 1, PfEMP1 (VAR)
Pf3D7_09_v3	1495579	1503336	PF3D7_0937800	5597	6793	0.823936	erythrocyte membrane protein 1, PfEMP1 (VAR)
Pf3D7_10_v3	28490	36164	PF3D7_1000100	4844	6724	0.720405	erythrocyte membrane protein 1, PfEMP1 (VAR)
Pf3D7_10_v3	1642401	1649948	PF3D7_1041300	5033	6583	0.764545	erythrocyte membrane protein 1, PfEMP1 (VAR)
Pf3D7_11_v3	24160	31598	PF3D7_1100100	5084	6547	0.776539	erythrocyte membrane protein 1, PfEMP1 (VAR)
Pf3D7_11_v3	32666	42386	PF3D7_1100200	5877	8983	0.654236	erythrocyte membrane protein 1, PfEMP1 (VAR)
Pf3D7_11_v3	2025817	2035886	PF3D7_1150400	7764	9358	0.829664	erythrocyte membrane protein 1, PfEMP1 (VAR)
Pf3D7_12_v3	16973	24497	PF3D7_1200100	5250	6535	0.803366	erythrocyte membrane protein 1, PfEMP1 (VAR)
Pf3D7_12_v3	32703	41940	PF3D7_1200400	5848	8581	0.681506	erythrocyte membrane protein 1, PfEMP1 (VAR)
Pf3D7_12_v3	46788	56805	PF3D7_1200600	8706	9169	0.949504	erythrocyte membrane protein 1, PfEMP1 (VAR2CSA)
Pf3D7_12_v3	766654	774197	PF3D7_1219300	5531	6769	0.817107	erythrocyte membrane protein 1, PfEMP1 (VAR)
Pf3D7_12_v3	1694150	1703087	PF3D7_1240300	6178	7939	0.778184	erythrocyte membrane protein 1, PfEMP1 (VAR)
Pf3D7_12_v3	1704512	1712490	PF3D7_1240400	4900	6862	0.714078	erythrocyte membrane protein 1, PfEMP1 (VAR)
Pf3D7_12_v3	1719574	1727456	PF3D7_1240600	5994	7078	0.846849	erythrocyte membrane protein 1, PfEMP1 (VAR)
Pf3D7_12_v3	2241271	2248962	PF3D7_1255200	4691	6805	0.689346	erythrocyte membrane protein 1, PfEMP1 (VAR)
Pf3D7_13_v3	21364	28787	PF3D7_1300100	3845	6487	0.592724	erythrocyte membrane protein 1, PfEMP1 (VAR)
Pf3D7_13_v3	33959	44742	PF3D7_1300300	7188	10039	0.716008	erythrocyte membrane protein 1, PfEMP1 (VAR)
Pf3D7_13_v3	2884786	2892340	PF3D7_1373500	5044	6670	0.756222	erythrocyte membrane protein 1, PfEMP1 (VAR)

## Sheet: CVGs_Rovira-Graells GR 2012
Chr	start	end	ID	bp mappable	size	% covered	Product Description
Pf3D7_12_v3	629009	629667	PF3D7_1215300	309	309	1	10 kDa chaperonin (CPN10)
Pf3D7_01_v3	473739	475887	PF3D7_0112300	2038	2148	0.94879	18S ribosomal RNA
Pf3D7_05_v3	1289601	1291692	PF3D7_0531600	1841	2091	0.88044	18S ribosomal RNA
Pf3D7_07_v3	1083761	1085847	PF3D7_0725600	1830	2086	0.877277	18S ribosomal RNA
Pf3D7_11_v3	1925942	1933150	PF3D7_1148600	6245	7208	0.866398	18S ribosomal RNA
Pf3D7_13_v3	1355285	1357194	PF3D7_1333000	771	771	1	20 kDa chaperonin (CPN20)
Pf3D7_01_v3	477279	481382	PF3D7_0112700	3709	4103	0.903973	28S ribosomal RNA
Pf3D7_05_v3	1292410	1296199	PF3D7_0532000	2780	3789	0.733703	28S ribosomal RNA
Pf3D7_07_v3	1086570	1090357	PF3D7_0726000	2790	3787	0.736731	28S ribosomal RNA
Pf3D7_08_v3	1284578	1287755	PF3D7_0830200	3172	3177	0.998426	28S ribosomal RNA
Pf3D7_01_v3	476282	476402	PF3D7_0112500	120	120	1	5.8S ribosomal RNA
Pf3D7_05_v3	1292052	1292210	PF3D7_0531800	158	158	1	5.8S ribosomal RNA
Pf3D7_07_v3	1086213	1086371	PF3D7_0725800	158	158	1	5.8S ribosomal RNA
Pf3D7_08_v3	1280004	1280114	PF3D7_0830000	110	110	1	5.8S ribosomal RNA
Pf3D7_13_v3	2802527	2802686	PF3D7_1371200	159	159	1	5.8S ribosomal RNA
Pf3D7_14_v3	779377	779495	PF3D7_1418500	118	118	1	5S ribosomal RNA
Pf3D7_14_v3	780006	780124	PF3D7_1418600	118	118	1	5S ribosomal RNA
Pf3D7_14_v3	780916	781034	PF3D7_1418700	118	118	1	5S ribosomal RNA
Pf3D7_06_v3	525987	527030	PF3D7_0612700	1043	1043	1	6-cysteine protein (P12)
Pf3D7_06_v3	528060	529175	PF3D7_0612800	1080	1115	0.96861	6-cysteine protein (P12p)
Pf3D7_02_v3	370438	379845	PF3D7_0209000	9373	9407	0.996386	6-cysteine protein (P230)
Pf3D7_02_v3	360828	368354	PF3D7_0208900	7525	7526	0.999867	6-cysteine protein (P230p)
Pf3D7_04_v3	238360	239499	PF3D7_0404400	1139	1139	1	6-cysteine protein (P36)
Pf3D7_05_v3	328666	329715	PF3D7_0508000	1049	1049	1	6-cysteine protein (P38)
Pf3D7_04_v3	267244	268380	PF3D7_0404900	1136	1136	1	6-cysteine protein (P41)
Pf3D7_13_v3	1878875	1880194	PF3D7_1346800	1319	1319	1	6-cysteine protein (P47)
Pf3D7_13_v3	1876016	1877362	PF3D7_1346700	1346	1346	1	6-cysteine protein (P48/45)
Pf3D7_04_v3	240911	242347	PF3D7_0404500	1436	1436	1	6-cysteine protein (P52)
Pf3D7_12_v3	1328311	1331371	PF3D7_1232100	2155	2155	1	60 kDa chaperonin (CPN60)
Pf3D7_11_v3	1807359	1810130	PF3D7_1145500	2499	2499	1	ABC transporter B family member 3, putative (ABCB3)
Pf3D7_03_v3	141556	145653	PF3D7_0302600	4097	4097	1	ABC transporter B family member 4, putative (ABCB4)
Pf3D7_13_v3	1598401	1601178	PF3D7_1339900	2777	2777	1	ABC transporter B family member 5, putative (ABCB5)
Pf3D7_13_v3	2076078	2079227	PF3D7_1352100	3149	3149	1	ABC transporter B family member 6, putative (ABCB6)
Pf3D7_12_v3	448772	451339	PF3D7_1209900	2567	2567	1	ABC transporter B family member 7, putative (ABCB7)
Pf3D7_13_v3	2713463	2715436	PF3D7_1368200	1858	1858	1	ABC transporter E family member 1, putative (ABCE1)
Pf3D7_08_v3	671157	675416	PF3D7_0813700	4223	4259	0.991547	ABC transporter F family member 1, putative (ABCF1)
Pf3D7_14_v3	1027966	1029948	PF3D7_1426500	1982	1982	1	ABC transporter G family member 2 (ABCG2)
Pf3D7_03_v3	820708	830802	PF3D7_0319700	9398	9398	1	ABC transporter I family member 1, putative (ABCI3)
Pf3D7_03_v3	292943	294548	PF3D7_0306200	1045	1045	1	activator of Hsp90 ATPase (AHA1)
Pf3D7_14_v3	3207627	3207899	PF3D7_1477800	272	272	1	acyl-CoA binding protein (ACBP)
Pf3D7_10_v3	70547	70819	PF3D7_1001200	272	272	1	acyl-CoA binding protein, isoform 2, ACBP2 (ACBP2)
Pf3D7_08_v3	517421	517693	PF3D7_0810000	272	272	1	acyl-CoA binding protein, putative
Pf3D7_05_v3	1041745	1043766	PF3D7_0525100	2021	2021	1	acyl-CoA synthetase (ACS10)
Pf3D7_12_v3	1610363	1612741	PF3D7_1238800	2378	2378	1	acyl-CoA synthetase (ACS11)
Pf3D7_06_v3	820069	824247	PF3D7_0619500	4178	4178	1	acyl-CoA synthetase (ACS12)
Pf3D7_14_v3	3254092	3256554	PF3D7_1479000	2356	2462	0.956946	acyl-CoA synthetase (ACS1a)
Pf3D7_03_v3	69460	71919	PF3D7_0301000	2459	2459	1	acyl-CoA synthetase (ACS2)
Pf3D7_12_v3	2180419	2182869	PF3D7_1253400	2298	2450	0.937959	acyl-CoA synthetase (ACS3)
Pf3D7_13_v3	2850891	2853482	PF3D7_1372400	2573	2591	0.993053	acyl-CoA synthetase (ACS4)
Pf3D7_07_v3	1368161	1370596	PF3D7_0731600	2435	2435	1	acyl-CoA synthetase (ACS5)
Pf3D7_04_v3	108380	111295	PF3D7_0401900	2828	2915	0.970154	acyl-CoA synthetase (ACS6)
Pf3D7_12_v3	61556	64336	PF3D7_1200700	2778	2780	0.999281	acyl-CoA synthetase (ACS7)
Pf3D7_02_v3	628642	631308	PF3D7_0215300	2666	2666	1	acyl-CoA synthetase (ACS8)
Pf3D7_02_v3	616772	619429	PF3D7_0215000	2657	2657	1	acyl-CoA synthetase (ACS9)
Pf3D7_14_v3	3209129	3211574	PF3D7_1477900	2443	2443	1	acyl-CoA synthetase, pseudogene (ACS1b)
Pf3D7_13_v3	2695655	2699881	PF3D7_1367700	4226	4226	1	alanine--tRNA ligase (AlaRS)
Pf3D7_11_v3	769252	770600	PF3D7_1120400	1147	1147	1	alpha/beta hydrolase fold domain containing protein, putative
Pf3D7_03_v3	82011	83515	PF3D7_0301300	1312	1312	1	alpha/beta hydrolase, putative
Pf3D7_08_v3	283066	284522	PF3D7_0805000	731	731	1	alpha/beta hydrolase, putative
Pf3D7_08_v3	1034417	1036428	PF3D7_0823400	1480	1480	1	alpha/beta hydrolase, putative
Pf3D7_08_v3	1142499	1144307	PF3D7_0826200	1802	1808	0.996681	alpha/beta hydrolase, putative
Pf3D7_10_v3	74661	77572	PF3D7_1001400	2764	2764	1	alpha/beta hydrolase, putative
Pf3D7_10_v3	86538	89009	PF3D7_1001600	2290	2290	1	alpha/beta hydrolase, putative
Pf3D7_11_v3	1344303	1349763	PF3D7_1134500	5183	5233	0.990445	alpha/beta hydrolase, putative
Pf3D7_11_v3	1717546	1718694	PF3D7_1143000	1148	1148	1	alpha/beta hydrolase, putative
Pf3D7_14_v3	396010	397967	PF3D7_1410100	1043	1043	1	alpha/beta hydrolase, putative
Pf3D7_07_v3	1378618	1380769	PF3D7_0731800	2026	2026	1	alpha/beta hydrolase, putative (GEXP08)
Pf3D7_13_v3	1204186	1207200	PF3D7_1328500	3014	3014	1	alpha/beta-hydrolase, putative
Pf3D7_14_v3	48912	50415	PF3D7_1401300	1420	1420	1	aminopeptidase, putative
Pf3D7_09_v3	594272	597234	PF3D7_0913900	2830	2830	1	arginine--tRNA ligase, putative
Pf3D7_12_v3	732174	734959	PF3D7_1218600	1766	1766	1	arginine--tRNA ligase, putative
Pf3D7_02_v3	475242	477074	PF3D7_0211800	1832	1832	1	asparagine--tRNA ligase (AsnRS)
Pf3D7_05_v3	403342	405642	PF3D7_0509600	2167	2167	1	asparagine--tRNA ligase (AsnRS)
Pf3D7_01_v3	128960	130840	PF3D7_0102900	1880	1880	1	aspartate--tRNA ligase
Pf3D7_05_v3	600047	603433	PF3D7_0514300	3331	3386	0.983757	aspartate--tRNA ligase, putative
Pf3D7_09_v3	351955	354723	PF3D7_0907400	2768	2768	1	ATP-dependent protease ATPase subunit ClpY (ClpY)
Pf3D7_12_v3	1251914	1253067	PF3D7_1230400	619	619	1	ATP-dependent protease subunit ClpQ (ClpQ)
Pf3D7_14_v3	1364749	1366113	PF3D7_1434000	768	768	1	CCR4-associated factor 16, putative (CAF16)
Pf3D7_13_v3	1398271	1399845	PF3D7_1334200	1574	1574	1	chaperone binding protein, putative
Pf3D7_09_v3	825336	827140	PF3D7_0920100	741	741	1	chaperone, putative
Pf3D7_03_v3	221323	222516	PF3D7_0304600	1083	1193	0.907795	circumsporozoite (CS) protein (CSP)
Pf3D7_03_v3	616472	622816	PF3D7_0315200	6344	6344	1	circumsporozoite- and TRAP-related protein (CTRP)
Pf3D7_14_v3	2207027	2208320	PF3D7_1453700	808	826	0.978208	co-chaperone p23 (P23)
Pf3D7_02_v3	755418	762560	PF3D7_0218600	7142	7142	1	conserved Plasmodium protein, unknown function
Pf3D7_03_v3	604595	607931	PF3D7_0314800	3121	3121	1	conserved Plasmodium protein, unknown function
Pf3D7_06_v3	987808	989636	PF3D7_0624300	549	549	1	conserved Plasmodium protein, unknown function
Pf3D7_07_v3	1305894	1314215	PF3D7_0730500	8311	8321	0.998798	conserved Plasmodium protein, unknown function
Pf3D7_08_v3	1000981	1003755	PF3D7_0822700	2695	2774	0.971521	conserved Plasmodium protein, unknown function
Pf3D7_11_v3	1681868	1690084	PF3D7_1142100	8216	8216	1	conserved Plasmodium protein, unknown function
Pf3D7_13_v3	810187	815088	PF3D7_1319600	4848	4901	0.989186	conserved Plasmodium protein, unknown function
Pf3D7_10_v3	1275863	1278577	PF3D7_1031600	2617	2714	0.964259	conserved Plasmodium protein, unknown function (GEXP15)
Pf3D7_09_v3	199051	207458	PF3D7_0904300	7455	7455	1	conserved protein, unknown function
Pf3D7_03_v3	842539	844290	PF3D7_0320200	1746	1751	0.997144	CPW-WPC family protein
Pf3D7_05_v3	1255221	1257254	PF3D7_0530800	755	755	1	CPW-WPC family protein
Pf3D7_06_v3	1252052	1253985	PF3D7_0630000	833	833	1	CPW-WPC family protein
Pf3D7_11_v3	151196	154519	PF3D7_1103500	1739	1739	1	CPW-WPC family protein
Pf3D7_12_v3	1446375	1450335	PF3D7_1234700	3769	3769	1	CPW-WPC family protein
Pf3D7_13_v3	1310771	1312216	PF3D7_1331400	1445	1445	1	CPW-WPC family protein
Pf3D7_13_v3	1564932	1567660	PF3D7_1338800	1642	1642	1	CPW-WPC family protein
Pf3D7_14_v3	1150475	1153387	PF3D7_1429300	1100	1100	1	CPW-WPC family protein
Pf3D7_14_v3	2387786	2389495	PF3D7_1458000	1709	1709	1	cysteine proteinase falcipain 1 (FP1)
Pf3D7_11_v3	592130	593584	PF3D7_1115700	1454	1454	1	cysteine proteinase falcipain 2a (FP2A)
Pf3D7_11_v3	581250	582698	PF3D7_1115300	1448	1448	1	cysteine proteinase falcipain 2b (FP2B)
Pf3D7_11_v3	584328	585806	PF3D7_1115400	1478	1478	1	cysteine proteinase falcipain 3 (FP3)
Pf3D7_09_v3	511497	521529	PF3D7_0911300	9785	9910	0.987386	cysteine repeat modular protein 1 (CRMP1)
Pf3D7_07_v3	812301	820635	PF3D7_0718300	7625	7625	1	cysteine repeat modular protein 2 (CRMP2)
Pf3D7_12_v3	376552	387483	PF3D7_1208200	10575	10575	1	cysteine repeat modular protein 3 (CRMP3)
Pf3D7_14_v3	3087061	3105071	PF3D7_1475400	17719	17719	1	cysteine repeat modular protein 4 (CRMP4)
Pf3D7_10_v3	614872	617736	PF3D7_1015200.3	2298	2298	1	cysteine--tRNA ligase, putative
Pf3D7_10_v3	614872	617736	PF3D7_1015200.1	2298	2298	1	cysteine--tRNA ligase, putative (CysRS)
Pf3D7_10_v3	614872	617736	PF3D7_1015200.2	2298	2298	1	cysteine--tRNA ligase, putative (CysRS)
Pf3D7_02_v3	838843	844116	PF3D7_0220800	4314	4314	1	cytoadherence linked asexual protein 2 (CLAG2)
Pf3D7_03_v3	135418	140660	PF3D7_0302500	4066	4245	0.957833	cytoadherence linked asexual protein 3.1 (CLAG3.1)
Pf3D7_03_v3	119458	124735	PF3D7_0302200	4110	4242	0.968883	cytoadherence linked asexual protein 3.2 (CLAG3.2)
Pf3D7_08_v3	1358314	1363618	PF3D7_0831600	4176	4176	1	cytoadherence linked asexual protein 8 (CLAG8)
Pf3D7_09_v3	1413840	1419754	PF3D7_0935800	4014	4014	1	cytoadherence linked asexual protein 9 (CLAG9)
Pf3D7_12_v3	670447	673266	PF3D7_1216900	2819	2819	1	DNA-binding chaperone, putative
Pf3D7_02_v3	81291	84165	PF3D7_0201700	2701	2701	1	DnaJ protein, putative
Pf3D7_02_v3	804520	807741	PF3D7_0220100	2868	2992	0.958556	DnaJ protein, putative
Pf3D7_05_v3	122449	122862	PF3D7_0502800	413	413	1	DnaJ protein, putative
Pf3D7_05_v3	973518	975876	PF3D7_0523400	1598	1598	1	DnaJ protein, putative
Pf3D7_06_v3	859026	860114	PF3D7_0620700	1088	1088	1	DnaJ protein, putative
Pf3D7_06_v3	1199853	1200995	PF3D7_0629200	1142	1142	1	DnaJ protein, putative
Pf3D7_08_v3	345427	347454	PF3D7_0806500	2027	2027	1	DnaJ protein, putative
Pf3D7_08_v3	1043813	1045780	PF3D7_0823800	1967	1967	1	DnaJ protein, putative
Pf3D7_08_v3	1333288	1336299	PF3D7_0831200	2884	2884	1	DnaJ protein, putative
Pf3D7_09_v3	786156	788212	PF3D7_0919100	1108	1108	1	DnaJ protein, putative
Pf3D7_10_v3	132995	137272	PF3D7_1002800	4271	4277	0.998597	DnaJ protein, putative
Pf3D7_10_v3	247495	249940	PF3D7_1005700	2317	2317	1	DnaJ protein, putative
Pf3D7_11_v3	105357	107235	PF3D7_1102200	1699	1699	1	DnaJ protein, putative
Pf3D7_11_v3	1449690	1451450	PF3D7_1136800	1105	1105	1	DnaJ protein, putative
Pf3D7_11_v3	1729793	1730899	PF3D7_1143200	964	964	1	DnaJ protein, putative
Pf3D7_11_v3	2001068	2003313	PF3D7_1149600	2143	2143	1	DnaJ protein, putative
Pf3D7_13_v3	331558	332526	PF3D7_1307200	968	968	1	DnaJ protein, putative
Pf3D7_13_v3	1276089	1278373	PF3D7_1330300	990	990	1	DnaJ protein, putative
Pf3D7_13_v3	2245189	2246512	PF3D7_1356700	590	590	1	DnaJ protein, putative
Pf3D7_14_v3	41289	43093	PF3D7_1401100	1477	1477	1	DnaJ protein, putative
Pf3D7_14_v3	551862	553235	PF3D7_1413900	1143	1143	1	DnaJ protein, putative
Pf3D7_14_v3	897980	899044	PF3D7_1422300	1064	1064	1	DnaJ protein, putative
Pf3D7_14_v3	2981600	2982964	PF3D7_1473200	1364	1364	1	DnaJ protein, putative
Pf3D7_02_v3	820429	822541	PF3D7_0220400	1980	2007	0.986547	DnaJ protein, putative, pseudogene
Pf3D7_10_v3	1574060	1575948	PF3D7_1039100	1699	1699	1	DnaJ protein, putative, pseudogene
Pf3D7_10_v3	1413200	1415293	PF3D7_1035700	2078	2093	0.992833	duffy binding-like merozoite surface protein (DBLMSP)
Pf3D7_09_v3	1430607	1431146	PF3D7_0936100	539	539	1	early transcribed membrane protein (ETRAMP9)
Pf3D7_10_v3	81416	81739	PF3D7_1001500	323	323	1	early transcribed membrane protein 10.1 (ETRAMP10)
Pf3D7_10_v3	1335222	1336289	PF3D7_1033200	1067	1067	1	early transcribed membrane protein 10.2 (ETRAMP10.2)
Pf3D7_10_v3	682182	682508	PF3D7_1016900	326	326	1	early transcribed membrane protein 10.3 (ETRAMP10.3)
Pf3D7_11_v3	128789	129064	PF3D7_1102700	275	275	1	early transcribed membrane protein 11.1 (ETRAMP11.1)
Pf3D7_11_v3	131703	131987	PF3D7_1102800	284	284	1	early transcribed membrane protein 11.2 (ETRAMP11.2)
Pf3D7_12_v3	1685094	1685411	PF3D7_1240100	317	317	1	early transcribed membrane protein 12 (ETRAMP12)
Pf3D7_13_v3	123726	124415	PF3D7_1302200	689	689	1	early transcribed membrane protein 13 (ETRAMP13)
Pf3D7_14_v3	53411	53734	PF3D7_1401400	323	323	1	early transcribed membrane protein 14.1 (ETRAMP14)
Pf3D7_14_v3	3131104	3131637	PF3D7_1476100	533	533	1	early transcribed membrane protein 14.2 (ETRAMP14.2)
Pf3D7_02_v3	127994	128314	PF3D7_0202500	320	320	1	early transcribed membrane protein 2 (ETRAMP2)
Pf3D7_04_v3	1071435	1071845	PF3D7_0423700	410	410	1	early transcribed membrane protein 4 (ETRAMP4)
Pf3D7_05_v3	1301224	1301769	PF3D7_0532100	545	545	1	early transcribed membrane protein 5 (ETRAMP5)
Pf3D7_08_v3	1269135	1269647	PF3D7_0829600	512	512	1	early transcribed membrane protein 8 (ETRAMP8)
Pf3D7_07_v3	1338959	1341790	PF3D7_0731100	2671	2671	1	EMP1-trafficking protein (PTP2)
Pf3D7_14_v3	3232639	3236535	PF3D7_1478600	3303	3790	0.871504	EMP1-trafficking protein (PTP3)
Pf3D7_07_v3	1325375	1331813	PF3D7_0730900	4216	6331	0.66593	EMP1-trafficking protein (PTP4)
Pf3D7_10_v3	106653	108662	PF3D7_1002100	1451	1894	0.766103	EMP1-trafficking protein (PTP5)
Pf3D7_12_v3	883567	886032	PF3D7_1222300	2465	2465	1	endoplasmin, putative (GRP94)
Pf3D7_13_v3	89319	93352	PF3D7_1301600	3629	3629	1	erythrocyte binding antigen-140 (EBA140)
Pf3D7_04_v3	1093138	1097835	PF3D7_0424300	4287	4287	1	erythrocyte binding antigen-165, pseudogene (EBA165)
Pf3D7_07_v3	1358055	1362929	PF3D7_0731500	4505	4505	1	erythrocyte binding antigen-175 (EBA175)
Pf3D7_01_v3	110750	115799	PF3D7_0102500	4700	4700	1	erythrocyte binding antigen-181 (EBA181)
Pf3D7_04_v3	986135	987447	PF3D7_0421600	1292	1292	1	erythrocyte membrane protein 1 (PfEMP1)-like pseudogene (VAR)
Pf3D7_01_v3	53169	53280	PF3D7_0100500	50	111	0.45045	erythrocyte membrane protein 1 (PfEMP1), exon 1, pseudogene
Pf3D7_04_v3	61411	61489	PF3D7_0400600	34	78	0.435897	erythrocyte membrane protein 1 (PfEMP1), exon 1, pseudogene
Pf3D7_04_v3	612798	614069	PF3D7_0413400	1265	1265	1	erythrocyte membrane protein 1 (PfEMP1), exon 1, pseudogene (VAR)
Pf3D7_02_v3	35927	37249	PF3D7_0200300	704	1322	0.532526	erythrocyte membrane protein 1 (PfEMP1), exon 2
Pf3D7_02_v3	909350	911054	PF3D7_0223300	416	1294	0.321484	erythrocyte membrane protein 1 (PfEMP1), exon 2
Pf3D7_07_v3	1410435	1412231	PF3D7_0732800	542	1327	0.40844	erythrocyte membrane protein 1 (PfEMP1), exon 2
Pf3D7_06_v3	29618	31484	PF3D7_0600600	629	1321	0.476154	erythrocyte membrane protein 1 (PfEMP1), exon 2 (VAR)
Pf3D7_02_v3	51842	53124	PF3D7_0200800	308	1065	0.289202	erythrocyte membrane protein 1 (PfEMP1), exon 2, pseudogene
Pf3D7_08_v3	1429330	1430514	PF3D7_0833300	832	1184	0.702703	erythrocyte membrane protein 1 (PfEMP1), exon 2, pseudogene
Pf3D7_01_v3	78241	79891	PF3D7_0101500	350	1644	0.212895	erythrocyte membrane protein 1 (PfEMP1), exon 2, pseudogene (VAR)
Pf3D7_01_v3	84791	86152	PF3D7_0101700	415	1356	0.306047	erythrocyte membrane protein 1 (PfEMP1), exon 2, pseudogene (VAR)
Pf3D7_01_v3	554057	555439	PF3D7_0114400	1376	1376	1	erythrocyte membrane protein 1 (PfEMP1), exon 2, pseudogene (VAR)
Pf3D7_02_v3	901494	902853	PF3D7_0222900	515	1353	0.380636	erythrocyte membrane protein 1 (PfEMP1), exon 2, pseudogene (VAR)
Pf3D7_03_v3	49772	51152	PF3D7_0300300	256	1374	0.186317	erythrocyte membrane protein 1 (PfEMP1), exon 2, pseudogene (VAR)
Pf3D7_03_v3	1002872	1004267	PF3D7_0323900	609	1388	0.438761	erythrocyte membrane protein 1 (PfEMP1), exon 2, pseudogene (VAR)
Pf3D7_03_v3	1024030	1025411	PF3D7_0324700	319	1378	0.231495	erythrocyte membrane protein 1 (PfEMP1), exon 2, pseudogene (VAR)
Pf3D7_09_v3	52648	54020	PF3D7_0900800	543	1364	0.398094	erythrocyte membrane protein 1 (PfEMP1), exon 2, pseudogene (VAR)
Pf3D7_12_v3	784018	784830	PF3D7_1219500	812	812	1	erythrocyte membrane protein 1 (PfEMP1), exon 2, pseudogene (VAR)
Pf3D7_13_v3	2865893	2867226	PF3D7_1372900	332	1330	0.249624	erythrocyte membrane protein 1 (PfEMP1), exon 2, pseudogene (VAR)
Pf3D7_01_v3	600692	601992	PF3D7_0115500	592	1297	0.456438	erythrocyte membrane protein 1 (PfEMP1), pseudogene
Pf3D7_03_v3	125992	130235	PF3D7_0302300	4243	4243	1	erythrocyte membrane protein 1 (PfEMP1), pseudogene
Pf3D7_04_v3	166993	171954	PF3D7_0402800	4961	4961	1	erythrocyte membrane protein 1 (PfEMP1), pseudogene
Pf3D7_05_v3	29233	29304	PF3D7_0500200	0	71	0	erythrocyte membrane protein 1 (PfEMP1), pseudogene
Pf3D7_07_v3	52086	53636	PF3D7_0701000	217	1545	0.140453	erythrocyte membrane protein 1 (PfEMP1), pseudogene
Pf3D7_12_v3	1688606	1691162	PF3D7_1240200	2549	2549	1	erythrocyte membrane protein 1 (PfEMP1), pseudogene
Pf3D7_06_v3	653	1432	PF3D7_0600100	779	779	1	erythrocyte membrane protein 1 (PfEMP1), pseudogene (VAR)
Pf3D7_06_v3	51351	52898	PF3D7_0601400	742	1547	0.479638	erythrocyte membrane protein 1 (PfEMP1), pseudogene (VAR)
Pf3D7_06_v3	1313708	1315253	PF3D7_0631200	880	1545	0.569579	erythrocyte membrane protein 1 (PfEMP1), pseudogene (VAR)
Pf3D7_07_v3	609297	610522	PF3D7_0713300	1221	1221	1	erythrocyte membrane protein 1 (PfEMP1), pseudogene (VAR)
Pf3D7_07_v3	1387753	1389037	PF3D7_0732100	425	1282	0.331513	erythrocyte membrane protein 1 (PfEMP1), pseudogene (VAR)
Pf3D7_12_v3	776510	779933	PF3D7_1219400	3266	3417	0.955809	erythrocyte membrane protein 1 (PfEMP1), pseudogene (VAR)
Pf3D7_10_v3	60024	61365	PF3D7_1000900	1334	1334	1	erythrocyte membrane protein 1 (PfEMP1), truncated
Pf3D7_11_v3	64441	64842	PF3D7_1101000	0	401	0	erythrocyte membrane protein 1 (PfEMP1), truncated
Pf3D7_11_v3	90446	90874	PF3D7_1101900	133	428	0.310748	erythrocyte membrane protein 1 (PfEMP1), truncated, pseudogene
Pf3D7_14_v3	1393	5343	PF3D7_1400100	1721	2932	0.586971	erythrocyte membrane protein 1 (PfEMP1), truncated, pseudogene
Pf3D7_14_v3	3290953	3291501	PF3D7_1480100	354	548	0.645985	erythrocyte membrane protein 1 (PfEMP1), truncated, pseudogene
Pf3D7_05_v3	1333470	1342964	PF3D7_0533100	7234	9494	0.761955	erythrocyte membrane protein 1 (PfEMP1), truncated, pseudogene (VAR1CSA)
Pf3D7_13_v3	60097	61172	PF3D7_1300800	262	858	0.305361	erythrocyte membrane protein 1-like (VAR-like)
Pf3D7_01_v3	29510	37126	PF3D7_0100100	4705	6490	0.724961	erythrocyte membrane protein 1, PfEMP1 (VAR)
Pf3D7_01_v3	42367	46507	PF3D7_0100300	3537	3982	0.888247	erythrocyte membrane protein 1, PfEMP1 (VAR)
Pf3D7_01_v3	607390	614893	PF3D7_0115700	4473	6610	0.676702	erythrocyte membrane protein 1, PfEMP1 (VAR)
Pf3D7_02_v3	25232	31168	PF3D7_0200100	3642	5134	0.709388	erythrocyte membrane protein 1, PfEMP1 (VAR)
Pf3D7_02_v3	916352	923648	PF3D7_0223500	5126	6532	0.784752	erythrocyte membrane protein 1, PfEMP1 (VAR)
Pf3D7_03_v3	36965	44482	PF3D7_0300100	4895	6628	0.738533	erythrocyte membrane protein 1, PfEMP1 (VAR)
Pf3D7_03_v3	1030822	1038254	PF3D7_0324900	5015	6508	0.77059	erythrocyte membrane protein 1, PfEMP1 (VAR)
Pf3D7_04_v3	28706	37677	PF3D7_0400100	5752	7939	0.724524	erythrocyte membrane protein 1, PfEMP1 (VAR)
Pf3D7_04_v3	45555	56860	PF3D7_0400400	9542	10402	0.917324	erythrocyte membrane protein 1, PfEMP1 (VAR)
Pf3D7_04_v3	545987	553810	PF3D7_0412400	5570	6628	0.840374	erythrocyte membrane protein 1, PfEMP1 (VAR)
Pf3D7_04_v3	561667	569342	PF3D7_0412700	5266	6832	0.770785	erythrocyte membrane protein 1, PfEMP1 (VAR)
Pf3D7_04_v3	576810	584668	PF3D7_0412900	3094	6937	0.446014	erythrocyte membrane protein 1, PfEMP1 (VAR)
Pf3D7_04_v3	591949	599849	PF3D7_0413100	3534	6979	0.506376	erythrocyte membrane protein 1, PfEMP1 (VAR)
Pf3D7_04_v3	935031	941875	PF3D7_0420700	3541	6457	0.548397	erythrocyte membrane protein 1, PfEMP1 (VAR)
Pf3D7_04_v3	946169	953773	PF3D7_0420900	2657	6604	0.402332	erythrocyte membrane protein 1, PfEMP1 (VAR)
Pf3D7_04_v3	958067	965611	PF3D7_0421100	3626	6544	0.554095	erythrocyte membrane protein 1, PfEMP1 (VAR)
Pf3D7_04_v3	969031	976591	PF3D7_0421300	5021	6580	0.76307	erythrocyte membrane protein 1, PfEMP1 (VAR)
Pf3D7_04_v3	1156423	1167821	PF3D7_0425800	9640	10660	0.904315	erythrocyte membrane protein 1, PfEMP1 (VAR)
Pf3D7_04_v3	1173053	1180226	PF3D7_0426000	5011	6448	0.77714	erythrocyte membrane protein 1, PfEMP1 (VAR)
Pf3D7_05_v3	20929	28456	PF3D7_0500100	3928	6622	0.593174	erythrocyte membrane protein 1, PfEMP1 (VAR)
Pf3D7_06_v3	3503	12835	PF3D7_0600200	7749	8638	0.897083	erythrocyte membrane protein 1, PfEMP1 (VAR)
Pf3D7_06_v3	18586	22721	PF3D7_0600400	3025	3976	0.760815	erythrocyte membrane protein 1, PfEMP1 (VAR)
Pf3D7_06_v3	723117	731490	PF3D7_0617400	5191	7183	0.722679	erythrocyte membrane protein 1, PfEMP1 (VAR)
Pf3D7_06_v3	1353946	1366430	PF3D7_0632500	9621	11863	0.811009	erythrocyte membrane protein 1, PfEMP1 (VAR)
Pf3D7_06_v3	1374797	1382627	PF3D7_0632800	4836	6715	0.720179	erythrocyte membrane protein 1, PfEMP1 (VAR)
Pf3D7_07_v3	20307	28083	PF3D7_0700100	5481	6859	0.799096	erythrocyte membrane protein 1, PfEMP1 (VAR)
Pf3D7_07_v3	511950	519425	PF3D7_0711700	5670	6646	0.853145	erythrocyte membrane protein 1, PfEMP1 (VAR)
Pf3D7_07_v3	527338	535131	PF3D7_0712000	5488	6826	0.803985	erythrocyte membrane protein 1, PfEMP1 (VAR)
Pf3D7_07_v3	542906	550520	PF3D7_0712300	5412	6802	0.795648	erythrocyte membrane protein 1, PfEMP1 (VAR)
Pf3D7_07_v3	552158	559078	PF3D7_0712400	3916	6193	0.632327	erythrocyte membrane protein 1, PfEMP1 (VAR)
Pf3D7_07_v3	566726	574308	PF3D7_0712600	5879	6646	0.884592	erythrocyte membrane protein 1, PfEMP1 (VAR)
Pf3D7_07_v3	581386	588923	PF3D7_0712800	5029	6718	0.748586	erythrocyte membrane protein 1, PfEMP1 (VAR)
Pf3D7_07_v3	590326	597733	PF3D7_0712900	5008	6577	0.761441	erythrocyte membrane protein 1, PfEMP1 (VAR)
Pf3D7_07_v3	1417588	1426234	PF3D7_0733000	4819	7786	0.618931	erythrocyte membrane protein 1, PfEMP1 (VAR)
Pf3D7_08_v3	21361	28653	PF3D7_0800100	5516	6361	0.867159	erythrocyte membrane protein 1, PfEMP1 (VAR)
Pf3D7_08_v3	29700	39033	PF3D7_0800200	6827	8575	0.796152	erythrocyte membrane protein 1, PfEMP1 (VAR)
Pf3D7_08_v3	40948	50939	PF3D7_0800300	6765	8941	0.756627	erythrocyte membrane protein 1, PfEMP1 (VAR)
Pf3D7_08_v3	431165	439051	PF3D7_0808600	5392	6796	0.793408	erythrocyte membrane protein 1, PfEMP1 (VAR)
Pf3D7_08_v3	440408	448062	PF3D7_0808700	5335	6694	0.796982	erythrocyte membrane protein 1, PfEMP1 (VAR)
Pf3D7_08_v3	459312	466567	PF3D7_0809100	4972	6328	0.785714	erythrocyte membrane protein 1, PfEMP1 (VAR)
Pf3D7_08_v3	1435794	1443449	PF3D7_0833500	5155	6808	0.757197	erythrocyte membrane protein 1, PfEMP1 (VAR)
Pf3D7_09_v3	20080	27885	PF3D7_0900100	4886	6811	0.717369	erythrocyte membrane protein 1, PfEMP1 (VAR)
Pf3D7_09_v3	1486070	1490187	PF3D7_0937600	2735	3946	0.693107	erythrocyte membrane protein 1, PfEMP1 (VAR)
Pf3D7_09_v3	1495579	1503336	PF3D7_0937800	5597	6793	0.823936	erythrocyte membrane protein 1, PfEMP1 (VAR)
Pf3D7_10_v3	28490	36164	PF3D7_1000100	4844	6724	0.720405	erythrocyte membrane protein 1, PfEMP1 (VAR)
Pf3D7_10_v3	1642401	1649948	PF3D7_1041300	5033	6583	0.764545	erythrocyte membrane protein 1, PfEMP1 (VAR)
Pf3D7_11_v3	24160	31598	PF3D7_1100100	5084	6547	0.776539	erythrocyte membrane protein 1, PfEMP1 (VAR)
Pf3D7_11_v3	32666	42386	PF3D7_1100200	5877	8983	0.654236	erythrocyte membrane protein 1, PfEMP1 (VAR)
Pf3D7_11_v3	2025817	2035886	PF3D7_1150400	7764	9358	0.829664	erythrocyte membrane protein 1, PfEMP1 (VAR)
Pf3D7_12_v3	16973	24497	PF3D7_1200100	5250	6535	0.803366	erythrocyte membrane protein 1, PfEMP1 (VAR)
Pf3D7_12_v3	32703	41940	PF3D7_1200400	5848	8581	0.681506	erythrocyte membrane protein 1, PfEMP1 (VAR)
Pf3D7_12_v3	766654	774197	PF3D7_1219300	5531	6769	0.817107	erythrocyte membrane protein 1, PfEMP1 (VAR)
Pf3D7_12_v3	1694150	1703087	PF3D7_1240300	6178	7939	0.778184	erythrocyte membrane protein 1, PfEMP1 (VAR)
Pf3D7_12_v3	1704512	1712490	PF3D7_1240400	4900	6862	0.714078	erythrocyte membrane protein 1, PfEMP1 (VAR)
Pf3D7_12_v3	1719574	1727456	PF3D7_1240600	5994	7078	0.846849	erythrocyte membrane protein 1, PfEMP1 (VAR)
Pf3D7_12_v3	1735543	1743408	PF3D7_1240900	5441	6862	0.792918	erythrocyte membrane protein 1, PfEMP1 (VAR)
Pf3D7_12_v3	2241271	2248962	PF3D7_1255200	4691	6805	0.689346	erythrocyte membrane protein 1, PfEMP1 (VAR)
Pf3D7_13_v3	21364	28787	PF3D7_1300100	3845	6487	0.592724	erythrocyte membrane protein 1, PfEMP1 (VAR)
Pf3D7_13_v3	33959	44742	PF3D7_1300300	7188	10039	0.716008	erythrocyte membrane protein 1, PfEMP1 (VAR)
Pf3D7_13_v3	2884786	2892340	PF3D7_1373500	5044	6670	0.756222	erythrocyte membrane protein 1, PfEMP1 (VAR)
Pf3D7_12_v3	46788	56805	PF3D7_1200600	8706	9169	0.949504	erythrocyte membrane protein 1, PfEMP1 (VAR2CSA)
Pf3D7_02_v3	91318	98838	PF3D7_0201900	3984	7324	0.543965	erythrocyte membrane protein 3 (EMP3)
Pf3D7_01_v3	542480	546983	PF3D7_0114000	3709	4390	0.844875	exported protein family 1 (EPF1)
Pf3D7_01_v3	71624	72426	PF3D7_0101200	274	691	0.396527	exported protein family 3 (EPF3)
Pf3D7_01_v3	550576	551713	PF3D7_0114200	1008	1042	0.96737	exported protein family 3 (EPF3)
Pf3D7_02_v3	881469	882267	PF3D7_0222200	248	691	0.3589	exported protein family 3 (EPF3)
Pf3D7_03_v3	1010342	1011140	PF3D7_0324200	263	691	0.380608	exported protein family 3 (EPF3)
Pf3D7_06_v3	44450	45216	PF3D7_0601100	260	691	0.376266	exported protein family 3 (EPF3)
Pf3D7_06_v3	1321320	1322094	PF3D7_0631500	248	691	0.3589	exported protein family 3 (EPF3)
Pf3D7_07_v3	68066	68840	PF3D7_0701500	248	691	0.3589	exported protein family 3 (EPF3)
Pf3D7_10_v3	1594503	1595277	PF3D7_1039800	248	691	0.3589	exported protein family 3 (EPF3)
Pf3D7_11_v3	82633	83415	PF3D7_1101600	260	691	0.376266	exported protein family 3 (EPF3)
Pf3D7_01_v3	69304	70417	PF3D7_0101100	462	928	0.497845	exported protein family 4 (EPF4)
Pf3D7_03_v3	1012355	1013464	PF3D7_0324300	462	928	0.497845	exported protein family 4 (EPF4)
Pf3D7_06_v3	42097	43218	PF3D7_0601000	462	928	0.497845	exported protein family 4 (EPF4)
Pf3D7_06_v3	1323294	1324435	PF3D7_0631600	462	928	0.497845	exported protein family 4 (EPF4)
Pf3D7_10_v3	1596487	1597605	PF3D7_1039900	462	925	0.499459	exported protein family 4 (EPF4)
Pf3D7_11_v3	80306	81424	PF3D7_1101500	462	925	0.499459	exported protein family 4 (EPF4)
Pf3D7_02_v3	883452	884312	PF3D7_0222300	407	860	0.473256	exported protein family 4, pseudogene (EPF4)
Pf3D7_07_v3	65718	66854	PF3D7_0701400	534	924	0.577922	exported protein family 4, pseudogene (EPF4)
Pf3D7_14_v3	536796	537839	PF3D7_1413500	1043	1043	1	FeS assembly ATPase SufC (SufC)
Pf3D7_12_v3	1955124	1956038	PF3D7_1247400	914	914	1	FK506-binding protein (FKBP)-type peptidyl-prolyl isomerase (FKBP35)
Pf3D7_12_v3	2168181	2169759	PF3D7_1253000	1408	1408	1	gametocyte erythrocyte cytosolic protein (GECO)
Pf3D7_13_v3	2271537	2274083	PF3D7_1357200	1718	1718	1	glutamate--tRNA ligase
Pf3D7_13_v3	1971890	1974481	PF3D7_1349200	2591	2591	1	glutamate--tRNA ligase, putative
Pf3D7_13_v3	1319089	1321845	PF3D7_1331700	2756	2756	1	glutamine--tRNA ligase, putative
Pf3D7_14_v3	846508	849177	PF3D7_1420400	2669	2669	1	glycine--tRNA ligase (GlyRS)
Pf3D7_10_v3	650898	653567	PF3D7_1016300	1809	2473	0.7315	glycophorin binding protein (GBP)
Pf3D7_14_v3	34693	35773	PF3D7_1401000	902	922	0.978308	glycophorin binding protein (GBPH)
Pf3D7_13_v3	73099	74413	PF3D7_1301200	634	1132	0.560071	glycophorin binding protein (GBPH2)
Pf3D7_11_v3	636094	639511	PF3D7_1116800	2717	2717	1	heat shock protein 101 (HSP101)
Pf3D7_07_v3	395711	398332	PF3D7_0708800	2621	2621	1	heat shock protein 110 (HSP110c)
Pf3D7_13_v3	1769129	1771927	PF3D7_1344200	2798	2798	1	heat shock protein 110, putative (HSP110)
Pf3D7_04_v3	446000	448018	PF3D7_0409400	2018	2018	1	heat shock protein 40 (DnaJ)
Pf3D7_01_v3	520807	522579	PF3D7_0113700	1205	1205	1	heat shock protein 40, type II (HSP40)
Pf3D7_05_v3	58037	59726	PF3D7_0501100.1	1568	1568	1	heat shock protein 40, type II (HSP40)
Pf3D7_05_v3	58037	59726	PF3D7_0501100.2	1568	1568	1	heat shock protein 40, type II (HSP40)
Pf3D7_10_v3	627044	629040	PF3D7_1015600	1741	1741	1	heat shock protein 60 (HSP60)
Pf3D7_09_v3	737985	740276	PF3D7_0917900	1957	1957	1	heat shock protein 70 (HSP70-2)
Pf3D7_11_v3	1320114	1322105	PF3D7_1134000	1991	1991	1	heat shock protein 70 (HSP70-3)
Pf3D7_08_v3	1365467	1367506	PF3D7_0831700	2039	2039	1	heat shock protein 70 (HSP70-x)
Pf3D7_08_v3	860384	862417	PF3D7_0818900	2033	2033	1	heat shock protein 70 (HSP70)
Pf3D7_07_v3	381592	384614	PF3D7_0708400	2583	2583	1	heat shock protein 90 (HSP90)
Pf3D7_11_v3	688766	691558	PF3D7_1118200	2713	2792	0.971705	heat shock protein 90, putative
Pf3D7_14_v3	1797288	1800071	PF3D7_1443900	2783	2783	1	heat shock protein 90, putative (HSP90)
Pf3D7_11_v3	373238	374860	PF3D7_1108700	1622	1622	1	heat shock protein DnaJ homologue Pfj2
Pf3D7_12_v3	505344	506662	PF3D7_1211400	731	731	1	heat shock protein DNAJ homologue Pfj4 (PfJ4)
Pf3D7_09_v3	1340065	1341993	PF3D7_0934000	1928	1928	1	histidine--tRNA ligase, putative
Pf3D7_14_v3	1851656	1855054	PF3D7_1445100	3398	3398	1	histidine--tRNA ligase, putative
Pf3D7_08_v3	1374236	1375299	PF3D7_0831800	875	916	0.95524	histidine-rich protein II (HRPII)
Pf3D7_13_v3	2840727	2841703	PF3D7_1372200	636	826	0.769976	histidine-rich protein III (HRPIII)
Pf3D7_06_v3	748416	748814	PF3D7_0617800	398	398	1	histone H2A (H2A)
Pf3D7_03_v3	875213	876295	PF3D7_0320900	474	474	1	histone H2A variant, putative (H2A.Z)
Pf3D7_11_v3	226065	226418	PF3D7_1105100	353	353	1	histone H2B (H2B)
Pf3D7_07_v3	643101	643472	PF3D7_0714000	371	371	1	histone H2B variant (H2B.Z)
Pf3D7_06_v3	444747	445157	PF3D7_0610400	410	410	1	histone H3 (H3)
Pf3D7_06_v3	754395	754805	PF3D7_0617900	410	410	1	histone H3 variant, putative (H3.3)
Pf3D7_13_v3	1379109	1379621	PF3D7_1333700	512	512	1	histone H3-like centromeric protein CSE4 (CenH3)
Pf3D7_11_v3	221818	222129	PF3D7_1105000	311	311	1	histone H4 (H4)
Pf3D7_05_v3	1143618	1145359	PF3D7_0527500	1375	1375	1	Hsc70-interacting protein (HIP)
Pf3D7_14_v3	1533329	1534947	PF3D7_1437900	1273	1273	1	HSP40, subfamily A, putative (ERdj3)
Pf3D7_14_v3	1372903	1374597	PF3D7_1434300	1694	1694	1	Hsp70/Hsp90 organizing protein (HOP)
Pf3D7_03_v3	198542	201584	PF3D7_0304000	2528	2581	0.979465	inner membrane complex protein 1a, putative (IMC1a)
Pf3D7_10_v3	164945	165790	PF3D7_1003600	845	845	1	inner membrane complex protein 1c, putative (IMC1c)
Pf3D7_03_v3	204542	206119	PF3D7_0304100	1577	1577	1	inner membrane complex protein 1e, putative (IMC1e)
Pf3D7_13_v3	2059616	2063924	PF3D7_1351700	3944	3954	0.997471	inner membrane complex protein 1f, putative (IMC1f)
Pf3D7_05_v3	1071247	1072149	PF3D7_0525800	902	902	1	inner membrane complex protein 1g, putative (IMC1g)
Pf3D7_12_v3	857097	858671	PF3D7_1221400	1574	1574	1	inner membrane complex protein 1h, putative (IMC1h)
Pf3D7_12_v3	1018506	1024008	PF3D7_1225100	5087	5087	1	isoleucine--tRNA ligase, putative
Pf3D7_13_v3	1350042	1353860	PF3D7_1332900	3818	3818	1	isoleucine--tRNA ligase, putative
Pf3D7_02_v3	86832	88791	PF3D7_0201800	1262	1262	1	knob associated heat shock protein 40 (KAHsp40)
Pf3D7_06_v3	919685	924028	PF3D7_0622800	4343	4343	1	leucine--tRNA ligase, putative
Pf3D7_08_v3	1216271	1220716	PF3D7_0828200	4445	4445	1	leucine--tRNA ligase, putative
Pf3D7_02_v3	109564	110580	PF3D7_0202100	907	907	1	liver stage associated protein 2 (LSAP2)
Pf3D7_13_v3	2005962	2007950	PF3D7_1350100	1750	1750	1	lysine--tRNA ligase (KRS1)
Pf3D7_14_v3	682778	684802	PF3D7_1416800	2024	2024	1	lysine--tRNA ligase, putative
Pf3D7_05_v3	1312471	1314154	PF3D7_0532400	1585	1585	1	lysine-rich membrane-associated PHISTb protein (LyMP)
Pf3D7_07_v3	91867	93141	PF3D7_0702200	1274	1274	1	lysophospholipase, putative
Pf3D7_07_v3	435089	436195	PF3D7_0709700	1106	1106	1	lysophospholipase, putative
Pf3D7_09_v3	1454422	1455720	PF3D7_0936700	1298	1298	1	lysophospholipase, putative
Pf3D7_09_v3	1471851	1472924	PF3D7_0937200	1073	1073	1	lysophospholipase, putative
Pf3D7_10_v3	1562809	1563888	PF3D7_1038900	1079	1079	1	lysophospholipase, putative
Pf3D7_12_v3	2150554	2151915	PF3D7_1252600	1361	1361	1	lysophospholipase, putative
Pf3D7_14_v3	57172	58293	PF3D7_1401500	1121	1121	1	lysophospholipase, putative
Pf3D7_14_v3	3156976	3158037	PF3D7_1476700	1061	1061	1	lysophospholipase, putative
Pf3D7_14_v3	3159487	3160602	PF3D7_1476800	1115	1115	1	lysophospholipase, putative
Pf3D7_01_v3	107197	108348	PF3D7_0102400	1151	1151	1	lysophospholipase, putative, pseudogene
Pf3D7_13_v3	511396	512607	PF3D7_1312000	1211	1211	1	malonyl CoA-acyl carrier protein transacylase precursor (MCAT)
Pf3D7_05_v3	43327	47761	PF3D7_0500800	3601	4303	0.836858	mature parasite-infected erythrocyte surface antigen (MESA)
Pf3D7_10_v3	1432498	1434786	PF3D7_1036300	2288	2288	1	merozoite surface protein (DBLMSP2)
Pf3D7_10_v3	1409281	1410555	PF3D7_1035600	1274	1274	1	merozoite surface protein (H101)
Pf3D7_10_v3	1427127	1428344	PF3D7_1036000	1217	1217	1	merozoite surface protein (MSP11)
Pf3D7_10_v3	1404195	1405259	PF3D7_1035400	1064	1064	1	merozoite surface protein 3 (MSP3)
Pf3D7_10_v3	1407276	1408391	PF3D7_1035500	1115	1115	1	merozoite surface protein 6 (MSP6)
Pf3D7_13_v3	1419086	1420141	PF3D7_1335100	1055	1055	1	merozoite surface protein 7 (MSP7)
Pf3D7_10_v3	1181005	1182501	PF3D7_1028700	1496	1496	1	merozoite TRAP-like protein (MTRAP)
Pf3D7_10_v3	1383450	1386119	PF3D7_1034900	2669	2669	1	methionine--tRNA ligase (MRScyt)
Pf3D7_10_v3	225456	227705	PF3D7_1005000	2239	2249	0.995554	methionine--tRNA ligase, putative (MRSapi)
Pf3D7_07_v3	1023651	1024121	PF3D7_0724400	346	346	1	mitochondrial import inner membrane translocase subunit TIM14, putative (PAM18)
Pf3D7_13_v3	1416316	1417458	PF3D7_1335000	1142	1142	1	MSP7-like protein (MSRP1)
Pf3D7_13_v3	1413102	1413947	PF3D7_1334800	845	845	1	MSP7-like protein (MSRP2)
Pf3D7_13_v3	1409049	1409945	PF3D7_1334600	896	896	1	MSP7-like protein (MSRP3)
Pf3D7_13_v3	1403522	1404451	PF3D7_1334400	929	929	1	MSP7-like protein (MSRP4)
Pf3D7_13_v3	1400897	1402276	PF3D7_1334300	1341	1379	0.972444	MSP7-like protein (MSRP5)
Pf3D7_13_v3	1414878	1415018	PF3D7_1334900	140	140	1	MSP7-like protein, fragment, pseudogene
Pf3D7_05_v3	957890	962149	PF3D7_0523000	4259	4259	1	multidrug resistance protein 1 (MDR1)
Pf3D7_14_v3	1954601	1957675	PF3D7_1447900	3074	3074	1	multidrug resistance protein 2 (MDR2)
Pf3D7_01_v3	464726	470194	PF3D7_0112200	5468	5468	1	multidrug resistance-associated protein 1 (MRP1)
Pf3D7_12_v3	1192888	1199214	PF3D7_1229100	6267	6326	0.990673	multidrug resistance-associated protein 2 (MRP2)
Pf3D7_09_v3	972548	976637	PF3D7_0924000	3859	3877	0.995357	patatin-like phospholipase, putative
Pf3D7_13_v3	2297900	2304194	PF3D7_1358000	6015	6037	0.996356	patatin-like phospholipase, putative
Pf3D7_03_v3	928644	929159	PF3D7_0322000	515	515	1	peptidyl-prolyl cis-trans isomerase (CYP19A)
Pf3D7_11_v3	618312	619778	PF3D7_1116300	498	498	1	peptidyl-prolyl cis-trans isomerase (CYP19C)
Pf3D7_05_v3	1178276	1178890	PF3D7_0528700	614	614	1	peptidyl-prolyl cis-trans isomerase (CYP23)
Pf3D7_12_v3	141642	143268	PF3D7_1202400	673	673	1	peptidyl-prolyl cis-trans isomerase (CYP26)
Pf3D7_12_v3	627361	628203	PF3D7_1215200	842	842	1	peptidyl-prolyl cis-trans isomerase (CYP32)
Pf3D7_14_v3	933059	935357	PF3D7_1423200	1333	1333	1	peptidyl-prolyl cis-trans isomerase (CYP52)
Pf3D7_05_v3	437495	439738	PF3D7_0510200	2243	2243	1	peptidyl-prolyl cis-trans isomerase (CYP87)
Pf3D7_11_v3	455669	456994	PF3D7_1111800	1066	1066	1	peptidyl-prolyl cis-trans isomerase, putative
Pf3D7_12_v3	663061	666282	PF3D7_1216700	3221	3221	1	perforin-like protein 2 (PLP2)
Pf3D7_09_v3	947033	949498	PF3D7_0923300	2465	2465	1	perforin-like protein 3 (PLP3)
Pf3D7_08_v3	878495	880459	PF3D7_0819400	1964	1964	1	perforin-like protein 4 (PLP4)
Pf3D7_08_v3	871410	873440	PF3D7_0819200	2030	2030	1	perforin-like protein 5 (PLP5)
Pf3D7_06_v3	878790	880784	PF3D7_0621400	1994	1994	1	Pf77 protein (ALV7)
Pf3D7_01_v3	74563	75366	PF3D7_0101300	227	706	0.32153	Pfmc-2TM Maurer's cleft two transmembrane protein (MC-2TM)
Pf3D7_01_v3	547597	548380	PF3D7_0114100	179	688	0.260174	Pfmc-2TM Maurer's cleft two transmembrane protein (MC-2TM)
Pf3D7_02_v3	878468	879251	PF3D7_0222100	200	688	0.290698	Pfmc-2TM Maurer's cleft two transmembrane protein (MC-2TM)
Pf3D7_03_v3	1007413	1008202	PF3D7_0324100	424	694	0.610951	Pfmc-2TM Maurer's cleft two transmembrane protein (MC-2TM)
Pf3D7_06_v3	47463	48261	PF3D7_0601200	197	703	0.280228	Pfmc-2TM Maurer's cleft two transmembrane protein (MC-2TM)
Pf3D7_06_v3	1318327	1319116	PF3D7_0631400	191	694	0.275216	Pfmc-2TM Maurer's cleft two transmembrane protein (MC-2TM)
Pf3D7_07_v3	48300	49106	PF3D7_0700800	376	694	0.541787	Pfmc-2TM Maurer's cleft two transmembrane protein (MC-2TM)
Pf3D7_07_v3	71049	71860	PF3D7_0701600	443	706	0.627479	Pfmc-2TM Maurer's cleft two transmembrane protein (MC-2TM)
Pf3D7_07_v3	605653	606440	PF3D7_0713100	694	694	1	Pfmc-2TM Maurer's cleft two transmembrane protein (MC-2TM)
Pf3D7_10_v3	1591578	1592367	PF3D7_1039700	331	694	0.476945	Pfmc-2TM Maurer's cleft two transmembrane protein (MC-2TM)
Pf3D7_11_v3	59550	60328	PF3D7_1100800	405	694	0.583573	Pfmc-2TM Maurer's cleft two transmembrane protein (MC-2TM)
Pf3D7_11_v3	85629	86418	PF3D7_1101700	141	694	0.20317	Pfmc-2TM Maurer's cleft two transmembrane protein (MC-2TM)
Pf3D7_02_v3	863079	863842	PF3D7_0221500	664	675	0.983704	Pfmc-2TM Maurer's cleft two transmembrane protein, pseudogene
Pf3D7_12_v3	1325484	1327339	PF3D7_1232000	1669	1669	1	phenylalanine--tRNA ligase (aFRS)
Pf3D7_06_v3	151055	152386	PF3D7_0603700	1331	1331	1	phenylalanine--tRNA ligase (mFRS)
Pf3D7_01_v3	380697	382424	PF3D7_0109800	1727	1727	1	phenylalanine--tRNA ligase alpha subunit
Pf3D7_11_v3	175608	177778	PF3D7_1104000	1869	1869	1	phenylalanine--tRNA ligase beta subunit
Pf3D7_02_v3	77251	78808	PF3D7_0201600	1456	1456	1	PHISTb domain-containing RESA-like protein 1 (RLP1)
Pf3D7_02_v3	381130	383445	PF3D7_0209100	2037	2037	1	phospholipase A2, putative
Pf3D7_14_v3	288297	289655	PF3D7_1407900	1358	1358	1	plasmepsin I (PMI)
Pf3D7_14_v3	293471	294832	PF3D7_1408000	1361	1361	1	plasmepsin II
Pf3D7_14_v3	297468	298823	PF3D7_1408100	1355	1355	1	plasmepsin III (HAP)
Pf3D7_14_v3	283086	284435	PF3D7_1407800	1349	1349	1	plasmepsin IV (PM4)
Pf3D7_14_v3	1188349	1191466	PF3D7_1430200	1876	1876	1	plasmepsin IX
Pf3D7_13_v3	975403	977175	PF3D7_1323500	1772	1772	1	plasmepsin V (PMV)
Pf3D7_03_v3	502698	505848	PF3D7_0311700	1284	1284	1	plasmepsin VI
Pf3D7_10_v3	1351197	1353284	PF3D7_1033800	1345	1345	1	plasmepsin VII
Pf3D7_14_v3	2658255	2660911	PF3D7_1465700	1145	1145	1	plasmepsin VIII
Pf3D7_08_v3	416344	418065	PF3D7_0808200	1721	1721	1	plasmepsin X
Pf3D7_01_v3	504938	506874	PF3D7_0113300	1753	1753	1	Plasmodium exported protein (hyp1), unknown function
Pf3D7_03_v3	91115	93463	PF3D7_0301600	2197	2197	1	Plasmodium exported protein (hyp1), unknown function (GEXP21)
Pf3D7_01_v3	558201	558708	PF3D7_0114500	331	331	1	Plasmodium exported protein (hyp10), unknown function
Pf3D7_02_v3	69088	69771	PF3D7_0201400	469	469	1	Plasmodium exported protein (hyp10), unknown function
Pf3D7_01_v3	481809	482618	PF3D7_0112800	610	610	1	Plasmodium exported protein (hyp11), unknown function
Pf3D7_02_v3	117225	118235	PF3D7_0202300	802	802	1	Plasmodium exported protein (hyp11), unknown function
Pf3D7_09_v3	1433332	1434108	PF3D7_0936200	577	577	1	Plasmodium exported protein (hyp11), unknown function
Pf3D7_11_v3	136661	137442	PF3D7_1102900	646	646	1	Plasmodium exported protein (hyp11), unknown function
Pf3D7_11_v3	1941348	1942588	PF3D7_1148800	1117	1117	1	Plasmodium exported protein (hyp11), unknown function
Pf3D7_07_v3	84797	85674	PF3D7_0702000	736	736	1	Plasmodium exported protein (hyp12), unknown function
Pf3D7_13_v3	82718	84018	PF3D7_1301400	1144	1144	1	Plasmodium exported protein (hyp12), unknown function (HYP12)
Pf3D7_10_v3	63152	64032	PF3D7_1001000	694	694	1	Plasmodium exported protein (hyp12), unknown function (PfJ13)
Pf3D7_03_v3	76494	77474	PF3D7_0301100	769	769	1	Plasmodium exported protein (hyp13), unknown function
Pf3D7_14_v3	3216399	3217296	PF3D7_1478100	742	742	1	Plasmodium exported protein (hyp13), unknown function
Pf3D7_02_v3	854966	855738	PF3D7_0221200	619	619	1	Plasmodium exported protein (hyp15), unknown function
Pf3D7_04_v3	1136586	1137385	PF3D7_0425200	640	691	0.926194	Plasmodium exported protein (hyp15), unknown function
Pf3D7_14_v3	3175541	3176458	PF3D7_1477200	697	697	1	Plasmodium exported protein (hyp15), unknown function
Pf3D7_10_v3	99379	100361	PF3D7_1001900	829	829	1	Plasmodium exported protein (hyp16), unknown function (PfJ23)
Pf3D7_14_v3	3168563	3171692	PF3D7_1477000	2933	3037	0.965756	Plasmodium exported protein (hyp17), unknown function, pseudogene
Pf3D7_02_v3	823825	824864	PF3D7_0220500	683	814	0.839066	Plasmodium exported protein (hyp2), unknown function
Pf3D7_10_v3	103118	104683	PF3D7_1002000	1408	1408	1	Plasmodium exported protein (hyp2), unknown function
Pf3D7_09_v3	82002	82998	PF3D7_0901700	682	682	1	Plasmodium exported protein (hyp5), unknown function
Pf3D7_04_v3	1134415	1135175	PF3D7_0425100	616	616	1	Plasmodium exported protein (hyp6), unknown function
Pf3D7_14_v3	3172972	3173644	PF3D7_1477100	583	583	1	Plasmodium exported protein (hyp6), unknown function
Pf3D7_01_v3	569485	570272	PF3D7_0114800	631	631	1	Plasmodium exported protein (hyp7), unknown function
Pf3D7_08_v3	79823	80642	PF3D7_0800800	628	628	1	Plasmodium exported protein (hyp7), unknown function
Pf3D7_08_v3	83128	83904	PF3D7_0800900	633	633	1	Plasmodium exported protein (hyp7), unknown function, pseudogene
Pf3D7_13_v3	99548	100521	PF3D7_1301700	736	736	1	Plasmodium exported protein (hyp8), unknown function (GEXP07)
Pf3D7_01_v3	537109	538025	PF3D7_0113900	730	730	1	Plasmodium exported protein (hyp8), unknown function (GEXP10)
Pf3D7_02_v3	73441	74396	PF3D7_0201500	763	763	1	Plasmodium exported protein (hyp9), unknown function
Pf3D7_02_v3	831189	832005	PF3D7_0220600	676	676	1	Plasmodium exported protein (hyp9), unknown function
Pf3D7_02_v3	833805	834688	PF3D7_0220700	757	757	1	Plasmodium exported protein (hyp9), unknown function
Pf3D7_07_v3	1372063	1372760	PF3D7_0731700	589	589	1	Plasmodium exported protein (hyp9), unknown function
Pf3D7_08_v3	1307053	1307924	PF3D7_0830700	655	655	1	Plasmodium exported protein (hyp9), unknown function
Pf3D7_08_v3	1397014	1397885	PF3D7_0832300	778	778	1	Plasmodium exported protein (PHISTa-like), unknown function
Pf3D7_08_v3	1408571	1409356	PF3D7_0832700	780	780	1	Plasmodium exported protein (PHISTa-like), unknown function, pseudogene
Pf3D7_13_v3	78614	79470	PF3D7_1301300	741	741	1	Plasmodium exported protein (PHISTa-like), unknown function, pseudogene
Pf3D7_01_v3	587391	588394	PF3D7_0115100	880	880	1	Plasmodium exported protein (PHISTa), unknown function
Pf3D7_04_v3	114601	116058	PF3D7_0402000	1180	1285	0.918288	Plasmodium exported protein (PHISTa), unknown function
Pf3D7_04_v3	1127779	1128802	PF3D7_0424900	850	850	1	Plasmodium exported protein (PHISTa), unknown function
Pf3D7_04_v3	1143992	1144824	PF3D7_0425400	694	694	1	Plasmodium exported protein (PHISTa), unknown function
Pf3D7_08_v3	61138	62135	PF3D7_0800600	874	874	1	Plasmodium exported protein (PHISTa), unknown function
Pf3D7_10_v3	72934	73917	PF3D7_1001300	835	835	1	Plasmodium exported protein (PHISTa), unknown function
Pf3D7_11_v3	2004754	2005011	PF3D7_1149700	257	257	1	Plasmodium exported protein (PHISTa), unknown function
Pf3D7_12_v3	2171342	2172349	PF3D7_1253100	865	865	1	Plasmodium exported protein (PHISTa), unknown function
Pf3D7_12_v3	2196157	2197122	PF3D7_1253800	0	853	0	Plasmodium exported protein (PHISTa), unknown function
Pf3D7_13_v3	85563	86624	PF3D7_1301500	925	925	1	Plasmodium exported protein (PHISTa), unknown function
Pf3D7_13_v3	2832952	2834322	PF3D7_1372000	1252	1252	1	Plasmodium exported protein (PHISTa), unknown function
Pf3D7_14_v3	3260745	3261727	PF3D7_1479200	50	853	0.0586166	Plasmodium exported protein (PHISTa), unknown function
Pf3D7_14_v3	3213581	3214617	PF3D7_1478000	847	847	1	Plasmodium exported protein (PHISTa), unknown function (GEXP17)
Pf3D7_14_v3	3202931	3204017	PF3D7_1477700	874	874	1	Plasmodium exported protein (PHISTa), unknown function (Pfg14-748)
Pf3D7_01_v3	93113	93875	PF3D7_0102000	756	756	1	Plasmodium exported protein (PHISTa), unknown function, pseudogene
Pf3D7_04_v3	1141222	1142096	PF3D7_0425300	696	696	1	Plasmodium exported protein (PHISTa), unknown function, pseudogene
Pf3D7_06_v3	70948	71935	PF3D7_0601700	868	868	1	Plasmodium exported protein (PHISTa), unknown function, pseudogene
Pf3D7_11_v3	54423	55371	PF3D7_1100600	844	844	1	Plasmodium exported protein (PHISTa), unknown function, pseudogene
Pf3D7_12_v3	2175329	2176087	PF3D7_1253300	603	615	0.980488	Plasmodium exported protein (PHISTa), unknown function, pseudogene
Pf3D7_12_v3	2198926	2199846	PF3D7_1253900	755	825	0.915152	Plasmodium exported protein (PHISTa), unknown function, pseudogene
Pf3D7_13_v3	68484	69411	PF3D7_1301100	762	832	0.915865	Plasmodium exported protein (PHISTa), unknown function, pseudogene
Pf3D7_14_v3	30083	31008	PF3D7_1400900	762	832	0.915865	Plasmodium exported protein (PHISTa), unknown function, pseudogene
Pf3D7_14_v3	3228672	3229589	PF3D7_1478500	792	792	1	Plasmodium exported protein (PHISTa), unknown function, pseudogene
Pf3D7_14_v3	3263543	3264468	PF3D7_1479300	762	832	0.915865	Plasmodium exported protein (PHISTa), unknown function, pseudogene
Pf3D7_04_v3	123588	125464	PF3D7_0402100	1726	1726	1	Plasmodium exported protein (PHISTb), unknown function
Pf3D7_04_v3	1113345	1114486	PF3D7_0424600	928	928	1	Plasmodium exported protein (PHISTb), unknown function
Pf3D7_04_v3	1123986	1125004	PF3D7_0424800	943	943	1	Plasmodium exported protein (PHISTb), unknown function
Pf3D7_05_v3	1308278	1309940	PF3D7_0532300	1528	1528	1	Plasmodium exported protein (PHISTb), unknown function
Pf3D7_06_v3	65788	67277	PF3D7_0601500	1326	1402	0.945792	Plasmodium exported protein (PHISTb), unknown function
Pf3D7_06_v3	1297885	1299373	PF3D7_0631100	1365	1399	0.975697	Plasmodium exported protein (PHISTb), unknown function
Pf3D7_09_v3	1465904	1467055	PF3D7_0937000	1072	1072	1	Plasmodium exported protein (PHISTb), unknown function
Pf3D7_12_v3	76846	79067	PF3D7_1201000	1881	1960	0.959694	Plasmodium exported protein (PHISTb), unknown function
Pf3D7_12_v3	2154618	2156124	PF3D7_1252700	1351	1351	1	Plasmodium exported protein (PHISTb), unknown function
Pf3D7_12_v3	2159573	2161615	PF3D7_1252800	1879	1879	1	Plasmodium exported protein (PHISTb), unknown function
Pf3D7_14_v3	61364	62988	PF3D7_1401600	1435	1435	1	Plasmodium exported protein (PHISTb), unknown function
Pf3D7_14_v3	3133951	3135651	PF3D7_1476200	1537	1537	1	Plasmodium exported protein (PHISTb), unknown function
Pf3D7_14_v3	3139140	3140982	PF3D7_1476300	1717	1717	1	Plasmodium exported protein (PHISTb), unknown function
Pf3D7_14_v3	3188888	3190548	PF3D7_1477500	1501	1501	1	Plasmodium exported protein (PHISTb), unknown function
Pf3D7_11_v3	119412	121506	PF3D7_1102500	1873	1873	1	Plasmodium exported protein (PHISTb), unknown function (GEXP02)
Pf3D7_13_v3	2837053	2839058	PF3D7_1372100	1828	1828	1	Plasmodium exported protein (PHISTb), unknown function (GEXP04)
Pf3D7_08_v3	1321417	1322825	PF3D7_0831000	1279	1279	1	Plasmodium exported protein (PHISTb), unknown function (GEXP09)
Pf3D7_04_v3	103742	105603	PF3D7_0401800	1561	1681	0.928614	Plasmodium exported protein (PHISTb), unknown function (PfD80)
Pf3D7_07_v3	1350032	1351149	PF3D7_0731300	952	952	1	Plasmodium exported protein (PHISTb), unknown function (PfG174)
Pf3D7_07_v3	88685	90886	PF3D7_0702100	2013	2013	1	Plasmodium exported protein (PHISTb), unknown function, pseudogene
Pf3D7_09_v3	119261	120749	PF3D7_0902700	1345	1345	1	Plasmodium exported protein (PHISTb), unknown function, pseudogene
Pf3D7_09_v3	1462400	1463659	PF3D7_0936900	1090	1090	1	Plasmodium exported protein (PHISTb), unknown function, pseudogene
Pf3D7_02_v3	786870	787940	PF3D7_0219800	958	958	1	Plasmodium exported protein (PHISTc), unknown function
Pf3D7_04_v3	1080959	1082189	PF3D7_0424000	1042	1042	1	Plasmodium exported protein (PHISTc), unknown function
Pf3D7_05_v3	1303662	1304526	PF3D7_0532200	679	679	1	Plasmodium exported protein (PHISTc), unknown function
Pf3D7_08_v3	84568	88422	PF3D7_0801000	3203	3658	0.875615	Plasmodium exported protein (PHISTc), unknown function
Pf3D7_08_v3	1303323	1304813	PF3D7_0830600	1369	1369	1	Plasmodium exported protein (PHISTc), unknown function
Pf3D7_09_v3	1458392	1459862	PF3D7_0936800	1150	1150	1	Plasmodium exported protein (PHISTc), unknown function
Pf3D7_10_v3	92573	93526	PF3D7_1001700	799	799	1	Plasmodium exported protein (PHISTc), unknown function
Pf3D7_10_v3	96113	97031	PF3D7_1001800	781	781	1	Plasmodium exported protein (PHISTc), unknown function
Pf3D7_10_v3	661742	664201	PF3D7_1016500	2253	2302	0.978714	Plasmodium exported protein (PHISTc), unknown function
Pf3D7_10_v3	665658	666654	PF3D7_1016600	889	889	1	Plasmodium exported protein (PHISTc), unknown function
Pf3D7_10_v3	669202	671853	PF3D7_1016700	2491	2491	1	Plasmodium exported protein (PHISTc), unknown function
Pf3D7_10_v3	675293	676417	PF3D7_1016800	943	943	1	Plasmodium exported protein (PHISTc), unknown function
Pf3D7_12_v3	73229	74522	PF3D7_1200900	1150	1150	1	Plasmodium exported protein (PHISTc), unknown function
Pf3D7_09_v3	1446929	1447947	PF3D7_0936600	892	892	1	Plasmodium exported protein (PHISTc), unknown function (GEXP05)
Pf3D7_11_v3	1934333	1935582	PF3D7_1148700	1111	1111	1	Plasmodium exported protein (PHISTc), unknown function (GEXP12)
Pf3D7_02_v3	783723	784828	PF3D7_0219700	886	886	1	Plasmodium exported protein (PHISTc), unknown function (GEXP20)
Pf3D7_12_v3	2183464	2184168	PF3D7_1253500	568	631	0.900158	Plasmodium exported protein, unknown function
Pf3D7_14_v3	3257135	3257841	PF3D7_1479100	568	631	0.900158	Plasmodium exported protein, unknown function
Pf3D7_04_v3	100684	102110	PF3D7_0401700	1330	1330	1	Plasmodium exported protein, unknown function, pseudogene
Pf3D7_04_v3	1129660	1130893	PF3D7_0425000	1130	1130	1	Plasmodium exported protein, unknown function, pseudogene
Pf3D7_14_v3	3221001	3221576	PF3D7_1478300	575	575	1	Plasmodium exported protein, unknown function, pseudogene
Pf3D7_14_v3	3223288	3224632	PF3D7_1478400	1233	1233	1	Plasmodium exported protein, unknown function, pseudogene
Pf3D7_14_v3	3239145	3240473	PF3D7_1478700	1118	1118	1	Plasmodium exported protein, unknown function, pseudogene
Pf3D7_14_v3	685437	686368	PF3D7_1416900	440	440	1	prefoldin subunit 2, putative
Pf3D7_07_v3	824445	825884	PF3D7_0718500	573	573	1	prefoldin subunit 3, putative
Pf3D7_12_v3	590194	592434	PF3D7_1213800	2240	2240	1	proline--tRNA ligase (PRS)
Pf3D7_09_v3	1019164	1020903	PF3D7_0925300	1739	1739	1	proline--tRNA ligase, putative (aPRS)
Pf3D7_11_v3	820073	822520	PF3D7_1121700	2447	2447	1	protein GCN20 (GCN20)
Pf3D7_02_v3	537789	539420	PF3D7_0213100	984	984	1	protein SIS1 (SIS1)
Pf3D7_10_v3	1557816	1560696	PF3D7_1038800	2734	2734	1	RESA-like protein with PHIST and DnaJ domains
Pf3D7_12_v3	81449	84451	PF3D7_1201100	2701	2701	1	RESA-like protein with PHIST and DnaJ domains
Pf3D7_13_v3	1440779	1450385	PF3D7_1335400	8917	9391	0.949526	reticulocyte binding protein 2 homologue a (RH2a)
Pf3D7_13_v3	1428874	1438852	PF3D7_1335300	9582	9763	0.981461	reticulocyte binding protein 2 homologue b (RH2b)
Pf3D7_04_v3	137640	146653	PF3D7_0402300	8904	8914	0.998878	reticulocyte binding protein homologue 1 (RH1)
Pf3D7_12_v3	2136053	2144874	PF3D7_1252400	8666	8666	1	reticulocyte binding protein homologue 3, pseudogene (RH3)
Pf3D7_04_v3	1085979	1091277	PF3D7_0424200	5149	5149	1	reticulocyte binding protein homologue 4 (RH4)
Pf3D7_04_v3	1082363	1084150	PF3D7_0424100	1579	1579	1	reticulocyte binding protein homologue 5 (RH5)
Pf3D7_13_v3	1422322	1425596	PF3D7_1335200	3190	3241	0.984264	reticulocyte binding protein homologue 6, pseudogene (RH6)
Pf3D7_06_v3	775980	777835	PF3D7_0618600	817	817	1	rhomboid protease ROM10 (ROM10)
Pf3D7_08_v3	1210692	1211860	PF3D7_0828000	800	800	1	rhomboid protease ROM3 (ROM3)
Pf3D7_05_v3	288776	291055	PF3D7_0506900	2279	2279	1	rhomboid protease ROM4 (ROM4)
Pf3D7_13_v3	1812220	1813929	PF3D7_1345200	1709	1709	1	rhomboid protease ROM6, putative (ROM6)
Pf3D7_13_v3	2314457	2315479	PF3D7_1358300	1022	1022	1	rhomboid protease ROM7 (ROM7)
Pf3D7_14_v3	452175	454879	PF3D7_1411200	2213	2213	1	rhomboid protease ROM8 (ROM8)
Pf3D7_05_v3	624719	626481	PF3D7_0515100	1464	1464	1	rhomboid protease ROM9 (ROM9)
Pf3D7_14_v3	2134298	2140867	PF3D7_1452000	6485	6569	0.987213	rhoptry neck protein 2 (RON2)
Pf3D7_12_v3	2114628	2122487	PF3D7_1252100	6640	6640	1	rhoptry neck protein 3 (RON3)
Pf3D7_11_v3	602983	606918	PF3D7_1116000	3522	3603	0.977519	rhoptry neck protein 4 (RON4)
Pf3D7_08_v3	805797	813465	PF3D7_0817700	3440	3440	1	rhoptry neck protein 5 (RON5)
Pf3D7_02_v3	610625	615372	PF3D7_0214900	2817	2838	0.9926	rhoptry neck protein 6 (RON6)
Pf3D7_01_v3	38982	40207	PF3D7_0100200	854	994	0.859155	rifin (RIF)
Pf3D7_01_v3	50363	51636	PF3D7_0100400	970	1117	0.868397	rifin (RIF)
Pf3D7_01_v3	53778	55006	PF3D7_0100600	685	1078	0.635436	rifin (RIF)
Pf3D7_01_v3	59772	61003	PF3D7_0100800	755	1033	0.730881	rifin (RIF)
Pf3D7_01_v3	62187	63400	PF3D7_0100900	979	1051	0.931494	rifin (RIF)
Pf3D7_01_v3	65817	66989	PF3D7_0101000	795	1075	0.739535	rifin (RIF)
Pf3D7_01_v3	81765	83106	PF3D7_0101600	679	1108	0.612816	rifin (RIF)
Pf3D7_01_v3	90242	91420	PF3D7_0101900	967	1030	0.938835	rifin (RIF)
Pf3D7_01_v3	563703	564842	PF3D7_0114700	970	970	1	rifin (RIF)
Pf3D7_01_v3	591849	593187	PF3D7_0115200	721	1105	0.652489	rifin (RIF)
Pf3D7_01_v3	595102	596273	PF3D7_0115300	786	1009	0.778989	rifin (RIF)
Pf3D7_01_v3	604162	605531	PF3D7_0115600	916	1138	0.804921	rifin (RIF)
Pf3D7_02_v3	33030	34259	PF3D7_0200200	942	1003	0.939182	rifin (RIF)
Pf3D7_02_v3	41515	42858	PF3D7_0200500	723	1111	0.650765	rifin (RIF)
Pf3D7_02_v3	45286	46558	PF3D7_0200600	750	1126	0.666075	rifin (RIF)
Pf3D7_02_v3	48923	50147	PF3D7_0200700	777	991	0.784057	rifin (RIF)
Pf3D7_02_v3	57344	58421	PF3D7_0201000	710	937	0.757737	rifin (RIF)
Pf3D7_02_v3	63157	64376	PF3D7_0201200	1069	1069	1	rifin (RIF)
Pf3D7_02_v3	889660	890745	PF3D7_0222500	702	949	0.739726	rifin (RIF)
Pf3D7_02_v3	892856	894206	PF3D7_0222600	971	1105	0.878733	rifin (RIF)
Pf3D7_02_v3	896226	897420	PF3D7_0222700	927	1045	0.887081	rifin (RIF)
Pf3D7_02_v3	904551	905775	PF3D7_0223100	885	991	0.893037	rifin (RIF)
Pf3D7_02_v3	907678	908861	PF3D7_0223200	752	1036	0.725869	rifin (RIF)
Pf3D7_02_v3	913244	914457	PF3D7_0223400	387	982	0.394094	rifin (RIF)
Pf3D7_03_v3	46369	47579	PF3D7_0300200	573	979	0.585291	rifin (RIF)
Pf3D7_03_v3	55390	56584	PF3D7_0300500	918	1078	0.851577	rifin (RIF)
Pf3D7_03_v3	61445	62714	PF3D7_0300700	1059	1105	0.958371	rifin (RIF)
Pf3D7_03_v3	64572	65783	PF3D7_0300800	870	964	0.90249	rifin (RIF)
Pf3D7_03_v3	1015795	1016942	PF3D7_0324400	785	1048	0.749046	rifin (RIF)
Pf3D7_03_v3	1018874	1019973	PF3D7_0324500	593	952	0.622899	rifin (RIF)
Pf3D7_03_v3	1027571	1028929	PF3D7_0324800	911	1114	0.817774	rifin (RIF)
Pf3D7_04_v3	42032	43374	PF3D7_0400300	978	1111	0.880288	rifin (RIF)
Pf3D7_04_v3	59636	60939	PF3D7_0400500	1048	1147	0.913688	rifin (RIF)
Pf3D7_04_v3	63104	64476	PF3D7_0400700	709	1141	0.621385	rifin (RIF)
Pf3D7_04_v3	69961	71113	PF3D7_0400900	827	988	0.837045	rifin (RIF)
Pf3D7_04_v3	73268	74340	PF3D7_0401000	826	928	0.890086	rifin (RIF)
Pf3D7_04_v3	79193	80451	PF3D7_0401200	852	1102	0.77314	rifin (RIF)
Pf3D7_04_v3	82247	83575	PF3D7_0401300	1076	1126	0.955595	rifin (RIF)
Pf3D7_04_v3	85397	86608	PF3D7_0401400	849	988	0.859312	rifin (RIF)
Pf3D7_04_v3	603166	604456	PF3D7_0413200	875	1129	0.775022	rifin (RIF)
Pf3D7_04_v3	609155	610433	PF3D7_0413300	1039	1039	1	rifin (RIF)
Pf3D7_04_v3	967087	968273	PF3D7_0421200	817	1039	0.786333	rifin (RIF)
Pf3D7_04_v3	1152504	1153633	PF3D7_0425700	870	973	0.894142	rifin (RIF)
Pf3D7_04_v3	1169980	1171184	PF3D7_0425900	617	973	0.634121	rifin (RIF)
Pf3D7_05_v3	33056	34378	PF3D7_0500400	975	1123	0.86821	rifin (RIF)
Pf3D7_05_v3	36464	37564	PF3D7_0500500	842	928	0.907328	rifin (RIF)
Pf3D7_05_v3	1326245	1327429	PF3D7_0532900	955	955	1	rifin (RIF)
Pf3D7_06_v3	15065	16410	PF3D7_0600300	621	1114	0.557451	rifin (RIF)
Pf3D7_06_v3	26557	27830	PF3D7_0600500	713	1117	0.638317	rifin (RIF)
Pf3D7_06_v3	31965	33244	PF3D7_0600700	658	1048	0.627863	rifin (RIF)
Pf3D7_06_v3	741269	742406	PF3D7_0617700	994	994	1	rifin (RIF)
Pf3D7_06_v3	1329771	1330963	PF3D7_0631800	496	1027	0.48296	rifin (RIF)
Pf3D7_06_v3	1336146	1337473	PF3D7_0632000	753	1111	0.677768	rifin (RIF)
Pf3D7_06_v3	1338218	1339417	PF3D7_0632100	818	970	0.843299	rifin (RIF)
Pf3D7_06_v3	1341307	1342595	PF3D7_0632200	732	1132	0.646643	rifin (RIF)
Pf3D7_06_v3	1347341	1348571	PF3D7_0632300	709	1078	0.657699	rifin (RIF)
Pf3D7_06_v3	1350724	1352087	PF3D7_0632400	920	1132	0.812721	rifin (RIF)
Pf3D7_06_v3	1371501	1372861	PF3D7_0632700	782	1129	0.692648	rifin (RIF)
Pf3D7_07_v3	30097	31269	PF3D7_0700200	610	970	0.628866	rifin (RIF)
Pf3D7_07_v3	33585	34804	PF3D7_0700300	845	949	0.890411	rifin (RIF)
Pf3D7_07_v3	40288	41453	PF3D7_0700500	1031	1072	0.961754	rifin (RIF)
Pf3D7_07_v3	75918	77055	PF3D7_0701800	994	994	1	rifin (RIF)
Pf3D7_07_v3	602141	603381	PF3D7_0713000	1039	1039	1	rifin (RIF)
Pf3D7_07_v3	1390711	1392043	PF3D7_0732200	614	1099	0.55869	rifin (RIF)
Pf3D7_07_v3	1396437	1397639	PF3D7_0732300	705	1015	0.694581	rifin (RIF)
Pf3D7_07_v3	1399452	1400682	PF3D7_0732400	965	1147	0.841325	rifin (RIF)
Pf3D7_07_v3	1402623	1403978	PF3D7_0732500	861	1117	0.770815	rifin (RIF)
Pf3D7_07_v3	1408781	1409975	PF3D7_0732700	625	1078	0.579777	rifin (RIF)
Pf3D7_07_v3	1414434	1415683	PF3D7_0732900	701	1018	0.688605	rifin (RIF)
Pf3D7_08_v3	56352	57703	PF3D7_0800500	1038	1126	0.921847	rifin (RIF)
Pf3D7_08_v3	450615	451899	PF3D7_0808800	1165	1165	1	rifin (RIF)
Pf3D7_08_v3	453803	454919	PF3D7_0808900	981	997	0.983952	rifin (RIF)
Pf3D7_08_v3	1402567	1403711	PF3D7_0832500	979	979	1	rifin (RIF)
Pf3D7_08_v3	1411058	1412141	PF3D7_0832800	919	919	1	rifin (RIF)
Pf3D7_08_v3	1417438	1418625	PF3D7_0833000	682	1105	0.617195	rifin (RIF)
Pf3D7_08_v3	1420818	1422077	PF3D7_0833100	833	1105	0.753846	rifin (RIF)
Pf3D7_08_v3	1426884	1428135	PF3D7_0833200	720	1069	0.673527	rifin (RIF)
Pf3D7_08_v3	1432696	1433932	PF3D7_0833400	883	1021	0.864838	rifin (RIF)
Pf3D7_09_v3	29797	31157	PF3D7_0900200	717	1129	0.635075	rifin (RIF)
Pf3D7_09_v3	33553	34795	PF3D7_0900300	888	1078	0.823748	rifin (RIF)
Pf3D7_09_v3	39554	40740	PF3D7_0900400	611	1030	0.593204	rifin (RIF)
Pf3D7_09_v3	42909	44045	PF3D7_0900500	881	1015	0.86798	rifin (RIF)
Pf3D7_09_v3	45902	47236	PF3D7_0900600	775	1102	0.703267	rifin (RIF)
Pf3D7_09_v3	49612	50971	PF3D7_0900700	904	1144	0.79021	rifin (RIF)
Pf3D7_09_v3	58162	59240	PF3D7_0901000	805	928	0.867457	rifin (RIF)
Pf3D7_09_v3	61342	62553	PF3D7_0901100	960	1051	0.913416	rifin (RIF)
Pf3D7_09_v3	67334	68625	PF3D7_0901300	812	1135	0.715419	rifin (RIF)
Pf3D7_09_v3	70521	71738	PF3D7_0901400	862	1051	0.820171	rifin (RIF)
Pf3D7_09_v3	74409	75746	PF3D7_0901500	545	1096	0.497263	rifin (RIF)
Pf3D7_09_v3	1474431	1475704	PF3D7_0937300	1089	1114	0.977558	rifin (RIF)
Pf3D7_09_v3	1477526	1478736	PF3D7_0937400	847	1078	0.785714	rifin (RIF)
Pf3D7_09_v3	1480947	1482211	PF3D7_0937500	991	1108	0.894404	rifin (RIF)
Pf3D7_09_v3	1492373	1493708	PF3D7_0937700	647	1102	0.587114	rifin (RIF)
Pf3D7_10_v3	38050	39395	PF3D7_1000200	714	1114	0.640934	rifin (RIF)
Pf3D7_10_v3	41773	42963	PF3D7_1000300	872	1036	0.841699	rifin (RIF)
Pf3D7_10_v3	44816	46133	PF3D7_1000400	828	1114	0.743268	rifin (RIF)
Pf3D7_10_v3	48052	49384	PF3D7_1000500	853	1108	0.769856	rifin (RIF)
Pf3D7_10_v3	51349	52599	PF3D7_1000600	1084	1084	1	rifin (RIF)
Pf3D7_10_v3	1599900	1601077	PF3D7_1040000	649	1078	0.602041	rifin (RIF)
Pf3D7_10_v3	1602935	1603989	PF3D7_1040100	894	928	0.963362	rifin (RIF)
Pf3D7_10_v3	1609063	1610422	PF3D7_1040300	657	1135	0.578855	rifin (RIF)
Pf3D7_10_v3	1612530	1613735	PF3D7_1040400	951	1045	0.910048	rifin (RIF)
Pf3D7_10_v3	1615804	1617070	PF3D7_1040500	788	1051	0.749762	rifin (RIF)
Pf3D7_10_v3	1619086	1620244	PF3D7_1040600	860	979	0.878447	rifin (RIF)
Pf3D7_10_v3	1622368	1623684	PF3D7_1040700	836	1117	0.748433	rifin (RIF)
Pf3D7_10_v3	1625772	1626824	PF3D7_1040800	500	886	0.564334	rifin (RIF)
Pf3D7_10_v3	1628914	1630023	PF3D7_1040900	724	934	0.775161	rifin (RIF)
Pf3D7_10_v3	1632398	1633665	PF3D7_1041000	844	1111	0.759676	rifin (RIF)
Pf3D7_10_v3	1635596	1636779	PF3D7_1041100	924	1003	0.921236	rifin (RIF)
Pf3D7_10_v3	1639171	1640518	PF3D7_1041200	762	1114	0.684022	rifin (RIF)
Pf3D7_11_v3	45056	46233	PF3D7_1100300	852	1021	0.834476	rifin (RIF)
Pf3D7_11_v3	48112	49307	PF3D7_1100400	809	970	0.834021	rifin (RIF)
Pf3D7_11_v3	51623	52751	PF3D7_1100500	923	982	0.939919	rifin (RIF)
Pf3D7_11_v3	66686	67965	PF3D7_1101100	842	1048	0.803435	rifin (RIF)
Pf3D7_11_v3	70081	71289	PF3D7_1101200	663	1069	0.620206	rifin (RIF)
Pf3D7_11_v3	73244	74442	PF3D7_1101300	812	991	0.819374	rifin (RIF)
Pf3D7_11_v3	2006706	2007829	PF3D7_1149800	907	943	0.961824	rifin (RIF)
Pf3D7_11_v3	2012989	2014316	PF3D7_1150000	578	1108	0.521661	rifin (RIF)
Pf3D7_11_v3	2018714	2019967	PF3D7_1150200	515	1015	0.507389	rifin (RIF)
Pf3D7_11_v3	2021854	2023034	PF3D7_1150300	452	1024	0.441406	rifin (RIF)
Pf3D7_12_v3	26321	27687	PF3D7_1200200	852	1135	0.750661	rifin (RIF)
Pf3D7_12_v3	30078	31261	PF3D7_1200300	882	1036	0.851351	rifin (RIF)
Pf3D7_12_v3	43800	45106	PF3D7_1200500	680	1108	0.613718	rifin (RIF)
Pf3D7_12_v3	2190483	2191770	PF3D7_1253700	935	1126	0.830373	rifin (RIF)
Pf3D7_12_v3	2201495	2202686	PF3D7_1254000	715	1039	0.688162	rifin (RIF)
Pf3D7_12_v3	2207830	2209115	PF3D7_1254200	345	1054	0.327324	rifin (RIF)
Pf3D7_12_v3	2214671	2216019	PF3D7_1254400	959	1138	0.842707	rifin (RIF)
Pf3D7_12_v3	2218452	2219533	PF3D7_1254500	836	919	0.909684	rifin (RIF)
Pf3D7_12_v3	2224997	2226201	PF3D7_1254700	884	979	0.902962	rifin (RIF)
Pf3D7_12_v3	2228632	2229740	PF3D7_1254800	872	952	0.915966	rifin (RIF)
Pf3D7_12_v3	2234600	2235792	PF3D7_1255000	713	1036	0.688224	rifin (RIF)
Pf3D7_12_v3	2238210	2239417	PF3D7_1255100	770	1051	0.732636	rifin (RIF)
Pf3D7_13_v3	30605	31881	PF3D7_1300200	977	1045	0.934928	rifin (RIF)
Pf3D7_13_v3	47583	48769	PF3D7_1300400	640	1030	0.621359	rifin (RIF)
Pf3D7_13_v3	50662	51857	PF3D7_1300500	759	994	0.763581	rifin (RIF)
Pf3D7_13_v3	54067	55259	PF3D7_1300600	678	1036	0.65444	rifin (RIF)
Pf3D7_13_v3	57109	58422	PF3D7_1300700	924	1108	0.833935	rifin (RIF)
Pf3D7_13_v3	2856586	2858026	PF3D7_1372600	772	817	0.94492	rifin (RIF)
Pf3D7_13_v3	2860163	2861441	PF3D7_1372700	805	1045	0.770335	rifin (RIF)
Pf3D7_13_v3	2868923	2870165	PF3D7_1373000	464	1009	0.459861	rifin (RIF)
Pf3D7_13_v3	2871860	2873088	PF3D7_1373100	579	1024	0.56543	rifin (RIF)
Pf3D7_13_v3	2877908	2879141	PF3D7_1373300	688	1063	0.647225	rifin (RIF)
Pf3D7_13_v3	2881591	2882956	PF3D7_1373400	747	1132	0.659894	rifin (RIF)
Pf3D7_14_v3	7208	8538	PF3D7_1400200	962	1093	0.880146	rifin (RIF)
Pf3D7_14_v3	10974	12117	PF3D7_1400300	832	1027	0.810127	rifin (RIF)
Pf3D7_14_v3	14126	15363	PF3D7_1400400	497	1012	0.491107	rifin (RIF)
Pf3D7_14_v3	17469	18808	PF3D7_1400500	469	1018	0.460707	rifin (RIF)
Pf3D7_14_v3	20897	22232	PF3D7_1400600	837	1102	0.759528	rifin (RIF)
Pf3D7_14_v3	27321	28428	PF3D7_1400800	907	949	0.955743	rifin (RIF)
Pf3D7_14_v3	3266136	3267377	PF3D7_1479400	835	1078	0.774583	rifin (RIF)
Pf3D7_14_v3	3272578	3273848	PF3D7_1479600	793	1051	0.75452	rifin (RIF)
Pf3D7_14_v3	3276230	3277501	PF3D7_1479700	794	1045	0.759809	rifin (RIF)
Pf3D7_14_v3	3279500	3280662	PF3D7_1479800	871	1033	0.843175	rifin (RIF)
Pf3D7_14_v3	3285900	3287003	PF3D7_1480000	791	1021	0.774731	rifin (RIF)
Pf3D7_06_v3	1326737	1327918	PF3D7_0631700	563	1080	0.521296	rifin, pseudogene
Pf3D7_02_v3	886625	887802	PF3D7_0222400	710	1078	0.658627	rifin, pseudogene (RIF)
Pf3D7_04_v3	155877	156984	PF3D7_0402500	988	988	1	rifin, pseudogene (RIF)
Pf3D7_04_v3	162511	163724	PF3D7_0402700	992	992	1	rifin, pseudogene (RIF)
Pf3D7_04_v3	559387	560638	PF3D7_0412600	569	1019	0.558391	rifin, pseudogene (RIF)
Pf3D7_04_v3	981823	982990	PF3D7_0421500	927	1008	0.919643	rifin, pseudogene (RIF)
Pf3D7_04_v3	1149274	1150188	PF3D7_0425600	831	914	0.90919	rifin, pseudogene (RIF)
Pf3D7_05_v3	29776	30963	PF3D7_0500300	879	1021	0.860921	rifin, pseudogene (RIF)
Pf3D7_05_v3	41129	41403	PF3D7_0500700	274	274	1	rifin, pseudogene (RIF)
Pf3D7_05_v3	1329555	1330808	PF3D7_0533000	1027	1027	1	rifin, pseudogene (RIF)
Pf3D7_06_v3	35355	36595	PF3D7_0600800	975	1065	0.915493	rifin, pseudogene (RIF)
Pf3D7_06_v3	38721	39781	PF3D7_0600900	726	961	0.755463	rifin, pseudogene (RIF)
Pf3D7_06_v3	735368	736327	PF3D7_0617500	959	959	1	rifin, pseudogene (RIF)
Pf3D7_06_v3	1367912	1369107	PF3D7_0632600	787	1048	0.750954	rifin, pseudogene (RIF)
Pf3D7_07_v3	62220	63401	PF3D7_0701300	565	1080	0.523148	rifin, pseudogene (RIF)
Pf3D7_07_v3	525063	526320	PF3D7_0711900	670	1071	0.625584	rifin, pseudogene (RIF)
Pf3D7_07_v3	540343	541541	PF3D7_0712200	996	1014	0.982249	rifin, pseudogene (RIF)
Pf3D7_07_v3	562906	564160	PF3D7_0712500	1105	1135	0.973568	rifin, pseudogene (RIF)
Pf3D7_07_v3	1382410	1383524	PF3D7_0731900	953	953	1	rifin, pseudogene (RIF)
Pf3D7_08_v3	1386625	1387882	PF3D7_0832100	1020	1020	1	rifin, pseudogene (RIF)
Pf3D7_11_v3	76820	78000	PF3D7_1101400	593	1081	0.548566	rifin, pseudogene (RIF)
Pf3D7_12_v3	764448	765151	PF3D7_1219200	666	703	0.947368	rifin, pseudogene (RIF)
Pf3D7_13_v3	65548	66816	PF3D7_1301000	976	1108	0.880866	rifin, pseudogene (RIF)
Pf3D7_11_v3	1976407	1979804	PF3D7_1149200	3242	3271	0.991134	ring-infected erythrocyte surface antigen
Pf3D7_01_v3	98819	102282	PF3D7_0102200	3099	3256	0.951781	ring-infected erythrocyte surface antigen (RESA)
Pf3D7_11_v3	1991359	1994018	PF3D7_1149500	2517	2517	1	ring-infected erythrocyte surface antigen 2, pseudogene (RESA2)
Pf3D7_13_v3	857147	857944	PF3D7_1320900	374	374	1	RNA-binding protein, putative
Pf3D7_02_v3	522931	523999	PF3D7_0212600	751	751	1	secreted protein with altered thrombospondin repeat domain (SPATR)
Pf3D7_11_v3	607902	613394	PF3D7_1116100	5478	5492	0.997451	serine esterase, putative
Pf3D7_02_v3	322338	325723	PF3D7_0208000	2981	2981	1	serine repeat antigen 1 (SERA1)
Pf3D7_02_v3	317596	321310	PF3D7_0207900	3292	3314	0.993361	serine repeat antigen 2 (SERA2)
Pf3D7_02_v3	313449	316741	PF3D7_0207800	2789	2789	1	serine repeat antigen 3 (SERA3)
Pf3D7_02_v3	308847	312155	PF3D7_0207700	2885	2885	1	serine repeat antigen 4 (SERA4)
Pf3D7_02_v3	303593	307027	PF3D7_0207600	2985	2990	0.998328	serine repeat antigen 5 (SERA5)
Pf3D7_02_v3	298897	302564	PF3D7_0207500	3092	3092	1	serine repeat antigen 6 (SERA6)
Pf3D7_02_v3	294273	297616	PF3D7_0207400	2837	2837	1	serine repeat antigen 7 (SERA7)
Pf3D7_02_v3	290168	292703	PF3D7_0207300	2035	2035	1	serine repeat antigen 8 (SERA8)
Pf3D7_09_v3	121621	125006	PF3D7_0902800	2795	2795	1	serine repeat antigen 9 (SERA9)
Pf3D7_07_v3	764794	766413	PF3D7_0717700	1619	1619	1	serine--tRNA ligase, putative
Pf3D7_12_v3	644539	646395	PF3D7_1216000	1856	1856	1	serine--tRNA ligase, putative
Pf3D7_01_v3	119041	121249	PF3D7_0102600	1890	1890	1	serine/threonine protein kinase, FIKK family (FIKK1)
Pf3D7_10_v3	656709	659027	PF3D7_1016400	1827	1827	1	serine/threonine protein kinase, FIKK family (FIKK10.1)
Pf3D7_10_v3	1568709	1571815	PF3D7_1039000	2739	2739	1	serine/threonine protein kinase, FIKK family (FIKK10.2)
Pf3D7_11_v3	1982354	1984247	PF3D7_1149300	1680	1680	1	serine/threonine protein kinase, FIKK family (FIKK11)
Pf3D7_12_v3	68808	70842	PF3D7_1200800	1701	1701	1	serine/threonine protein kinase, FIKK family (FIKK12)
Pf3D7_03_v3	78195	80393	PF3D7_0301200	1830	1830	1	serine/threonine protein kinase, FIKK family (FIKK3)
Pf3D7_04_v3	1110060	1112293	PF3D7_0424500	1866	1866	1	serine/threonine protein kinase, FIKK family (FIKK4.1)
Pf3D7_04_v3	1118430	1122414	PF3D7_0424700	3293	3666	0.898254	serine/threonine protein kinase, FIKK family (FIKK4.2)
Pf3D7_05_v3	50422	52510	PF3D7_0500900	1800	1800	1	serine/threonine protein kinase, FIKK family (FIKK5)
Pf3D7_07_v3	1100134	1102967	PF3D7_0726200	2515	2535	0.99211	serine/threonine protein kinase, FIKK family (FIKK7.1)
Pf3D7_08_v3	314172	318726	PF3D7_0805700	4372	4372	1	serine/threonine protein kinase, FIKK family (FIKK8)
Pf3D7_09_v3	89361	91295	PF3D7_0902000	1626	1626	1	serine/threonine protein kinase, FIKK family (FIKK9.1)
Pf3D7_09_v3	93830	95613	PF3D7_0902100	1563	1563	1	serine/threonine protein kinase, FIKK family (FIKK9.2)
Pf3D7_09_v3	98175	100339	PF3D7_0902200	1899	1899	1	serine/threonine protein kinase, FIKK family (FIKK9.3)
Pf3D7_09_v3	102492	104593	PF3D7_0902300	1824	1824	1	serine/threonine protein kinase, FIKK family (FIKK9.4)
Pf3D7_09_v3	106514	108406	PF3D7_0902400	1620	1620	1	serine/threonine protein kinase, FIKK family (FIKK9.5)
Pf3D7_09_v3	109334	111329	PF3D7_0902500	1773	1773	1	serine/threonine protein kinase, FIKK family (FIKK9.6)
Pf3D7_09_v3	113409	115549	PF3D7_0902600	1832	1851	0.989735	serine/threonine protein kinase, FIKK family (FIKK9.7)
Pf3D7_07_v3	1353758	1355482	PF3D7_0731400	1603	1603	1	serine/threonine protein kinase, FIKK family, pseudogene (FIKK7.2)
Pf3D7_13_v3	2199594	2201570	PF3D7_1355500	1976	1976	1	serine/threonine protein phosphatase 5 (PP5)
Pf3D7_08_v3	760138	761031	PF3D7_0816500	516	516	1	small heat shock protein HSP20, putative (HSP20)
Pf3D7_13_v3	235800	236435	PF3D7_1304500	635	635	1	small heat shock protein, putative
Pf3D7_04_v3	417372	420824	PF3D7_0408700	2521	2521	1	sporozoite micronemal protein essential for cell traversal (PLP1)
Pf3D7_01_v3	87203	88177	PF3D7_0101800	307	868	0.353687	stevor
Pf3D7_01_v3	598465	599472	PF3D7_0115400	652	904	0.721239	stevor
Pf3D7_02_v3	38287	39303	PF3D7_0200400	735	913	0.805038	stevor
Pf3D7_02_v3	66529	67545	PF3D7_0201300	902	916	0.984716	stevor
Pf3D7_02_v3	860466	861504	PF3D7_0221400	922	922	1	stevor
Pf3D7_02_v3	899430	900445	PF3D7_0222800	906	913	0.992333	stevor
Pf3D7_03_v3	52280	53273	PF3D7_0300400	577	889	0.649044	stevor
Pf3D7_03_v3	1021998	1023008	PF3D7_0324600	328	904	0.362832	stevor
Pf3D7_04_v3	66601	67573	PF3D7_0400800	643	868	0.740783	stevor
Pf3D7_04_v3	159279	160314	PF3D7_0402600	904	904	1	stevor
Pf3D7_04_v3	1146672	1147697	PF3D7_0425500	891	913	0.975904	stevor
Pf3D7_06_v3	738259	739265	PF3D7_0617600	907	907	1	stevor
Pf3D7_06_v3	1333013	1334035	PF3D7_0631900	846	910	0.92967	stevor
Pf3D7_07_v3	36922	37927	PF3D7_0700400	749	901	0.831299	stevor
Pf3D7_07_v3	1385635	1386626	PF3D7_0732000	393	889	0.44207	stevor
Pf3D7_08_v3	1383349	1384377	PF3D7_0832000	910	910	1	stevor
Pf3D7_08_v3	1399560	1400583	PF3D7_0832400	913	913	1	stevor
Pf3D7_08_v3	1405835	1406999	PF3D7_0832600	952	952	1	stevor
Pf3D7_08_v3	1414283	1415293	PF3D7_0832900	727	913	0.796276	stevor
Pf3D7_09_v3	55074	56081	PF3D7_0900900	495	901	0.54939	stevor
Pf3D7_09_v3	77861	78874	PF3D7_0901600	648	910	0.712088	stevor
Pf3D7_10_v3	1605930	1606953	PF3D7_1040200	799	916	0.872271	stevor
Pf3D7_11_v3	2009875	2010902	PF3D7_1149900	614	925	0.663784	stevor
Pf3D7_12_v3	2204724	2205714	PF3D7_1254100	655	886	0.739278	stevor
Pf3D7_12_v3	2211543	2212554	PF3D7_1254300	611	907	0.673649	stevor
Pf3D7_12_v3	2221835	2222848	PF3D7_1254600	729	907	0.803749	stevor
Pf3D7_13_v3	62515	63547	PF3D7_1300900	700	925	0.756757	stevor
Pf3D7_13_v3	2863866	2864869	PF3D7_1372800	554	901	0.614872	stevor
Pf3D7_14_v3	24337	25320	PF3D7_1400700	848	880	0.963636	stevor
Pf3D7_14_v3	3269494	3270496	PF3D7_1479500	610	898	0.679287	stevor
Pf3D7_14_v3	3282729	3283752	PF3D7_1479900	741	913	0.81161	stevor
Pf3D7_03_v3	67928	68682	PF3D7_0300900	649	649	1	stevor-like
Pf3D7_01_v3	95050	95899	PF3D7_0102100	842	842	1	stevor, pseudogene
Pf3D7_01_v3	560474	561534	PF3D7_0114600	925	934	0.990364	stevor, pseudogene
Pf3D7_02_v3	54254	55255	PF3D7_0200900	762	890	0.85618	stevor, pseudogene
Pf3D7_04_v3	89153	90184	PF3D7_0401500	931	931	1	stevor, pseudogene
Pf3D7_05_v3	39443	40488	PF3D7_0500600	921	921	1	stevor, pseudogene
Pf3D7_07_v3	45559	46607	PF3D7_0700700	862	862	1	stevor, pseudogene
Pf3D7_10_v3	57968	58980	PF3D7_1000800	877	877	1	stevor, pseudogene
Pf3D7_11_v3	56792	57840	PF3D7_1100700	862	862	1	stevor, pseudogene
Pf3D7_13_v3	2854544	2855568	PF3D7_1372500	871	903	0.964563	stevor, pseudogene
Pf3D7_05_v3	307490	309556	PF3D7_0507500	2066	2066	1	subtilisin-like protease 1 (SUB1)
Pf3D7_11_v3	1456151	1460319	PF3D7_1136900	4024	4024	1	subtilisin-like protease 2 (SUB2)
Pf3D7_05_v3	298427	300736	PF3D7_0507200	2309	2309	1	subtilisin-like protease 3 (SUB3)
Pf3D7_01_v3	495244	500076	PF3D7_0113100	4595	4666	0.984784	surface-associated interspersed protein 1.1 (SURFIN 1.1) (SURF1.1)
Pf3D7_01_v3	512086	517855	PF3D7_0113600	5506	5679	0.969537	surface-associated interspersed protein 1.2 (SURFIN 1.2), pseudogene (SURF1.2)
Pf3D7_01_v3	577704	583789	PF3D7_0115000	5156	5775	0.892814	surface-associated interspersed protein 1.3 (SURFIN 1.3) (SURF1.3)
Pf3D7_13_v3	102842	109471	PF3D7_1301800	6453	6493	0.99384	surface-associated interspersed protein 13.1 (SURFIN 13.1), pseudogene (SURF13.1)
Pf3D7_14_v3	3193285	3199478	PF3D7_1477600	5194	5859	0.886499	surface-associated interspersed protein 14.1 (SURFIN 14.1) (SURF14.1)
Pf3D7_04_v3	127712	134468	PF3D7_0402200	6654	6656	0.9997	surface-associated interspersed protein 4.1 (SURFIN 4.1), pseudogene (SURF4.1)
Pf3D7_04_v3	1099811	1107111	PF3D7_0424400	7062	7141	0.988937	surface-associated interspersed protein 4.2 (SURFIN 4.2) (SURF4.2)
Pf3D7_08_v3	1325144	1331187	PF3D7_0831100	5212	5763	0.90439	surface-associated interspersed protein 8.1 (SURFIN 8.1) (SURF8.1)
Pf3D7_08_v3	1310637	1316955	PF3D7_0830800	6148	6148	1	surface-associated interspersed protein 8.2 (SURFIN 8.2) (SURF8.2)
Pf3D7_08_v3	65716	71785	PF3D7_0800700	5248	5775	0.908745	surface-associated interspersed protein 8.3 (SURFIN 8.3) (SURF8.3)
Pf3D7_11_v3	1248310	1250232	PF3D7_1132200	1633	1633	1	T-complex protein 1 subunit alpha (TCP1)
Pf3D7_03_v3	306108	307984	PF3D7_0306800	1600	1600	1	T-complex protein 1 subunit beta (CCT2)
Pf3D7_13_v3	2291897	2294134	PF3D7_1357800	1587	1587	1	T-complex protein 1 subunit delta (CCT4)
Pf3D7_03_v3	845713	847320	PF3D7_0320300	1607	1607	1	T-complex protein 1 subunit epsilon (CCT5)
Pf3D7_03_v3	362342	364233	PF3D7_0308200	1618	1618	1	T-complex protein 1 subunit eta (CCT7)
Pf3D7_12_v3	1211788	1213563	PF3D7_1229500	1627	1627	1	T-complex protein 1 subunit gamma (CCT3)
Pf3D7_02_v3	566121	567894	PF3D7_0214000	1627	1627	1	T-complex protein 1 subunit theta (CCT8)
Pf3D7_06_v3	358391	360203	PF3D7_0608700	1630	1630	1	T-complex protein 1 subunit zeta (CCT6)
Pf3D7_06_v3	68833	69693	PF3D7_0601600	860	860	1	tetratricopeptide repeat protein, putative
Pf3D7_06_v3	1295474	1296331	PF3D7_0631000	857	857	1	tetratricopeptide repeat protein, putative
Pf3D7_11_v3	1014334	1017375	PF3D7_1126000	3041	3041	1	threonine--tRNA ligase (ThrRS)
Pf3D7_13_v3	1464895	1466619	PF3D7_1335900	1723	1724	0.99942	thrombospondin-related anonymous protein (TRAP)
Pf3D7_12_v3	703895	704953	PF3D7_1218000	1058	1058	1	thrombospondin-related apical membrane protein (TRAMP)
Pf3D7_01_v3	175609	176376	PF3D7_0104000	489	489	1	thrombospondin-related sporozoite protein (TRSP)
Pf3D7_12_v3	907203	914501	PF3D7_1222600	7279	7298	0.997397	transcription factor with AP2 domain(s) (AP2-G)
Pf3D7_14_v3	300725	305833	PF3D7_1408200	5016	5108	0.981989	transcription factor with AP2 domain(s) (AP2-G2)
Pf3D7_07_v3	1297459	1301454	PF3D7_0730300	3995	3995	1	transcription factor with AP2 domain(s) (AP2-L)
Pf3D7_11_v3	1720047	1724861	PF3D7_1143100	4782	4814	0.993353	transcription factor with AP2 domain(s) (AP2-O)
Pf3D7_04_v3	917990	928411	PF3D7_0420300	10373	10421	0.995394	transcription factor with AP2 domain(s) (ApiAP2)
Pf3D7_05_v3	700120	707256	PF3D7_0516800	6837	7136	0.9581	transcription factor with AP2 domain(s) (ApiAP2)
Pf3D7_06_v3	566139	578993	PF3D7_0613800	12160	12327	0.986453	transcription factor with AP2 domain(s) (ApiAP2)
Pf3D7_08_v3	151808	159668	PF3D7_0802100	7620	7732	0.985515	transcription factor with AP2 domain(s) (ApiAP2)
Pf3D7_10_v3	301126	305919	PF3D7_1007700	4773	4793	0.995827	transcription factor with AP2 domain(s) (ApiAP2)
Pf3D7_11_v3	329867	335601	PF3D7_1107800	5485	5485	1	transcription factor with AP2 domain(s) (ApiAP2)
Pf3D7_11_v3	1556744	1565045	PF3D7_1139300	7959	7959	1	transcription factor with AP2 domain(s) (ApiAP2)
Pf3D7_12_v3	890581	898257	PF3D7_1222400	7566	7676	0.98567	transcription factor with AP2 domain(s) (ApiAP2)
Pf3D7_12_v3	1634695	1642428	PF3D7_1239200	7733	7733	1	transcription factor with AP2 domain(s) (ApiAP2)
Pf3D7_13_v3	255130	256116	PF3D7_1305200	986	986	1	transcription factor with AP2 domain(s) (ApiAP2)
Pf3D7_13_v3	721961	729979	PF3D7_1317200	7860	8018	0.980294	transcription factor with AP2 domain(s) (ApiAP2)
Pf3D7_13_v3	1682393	1693969	PF3D7_1342900	11261	11576	0.972789	transcription factor with AP2 domain(s) (ApiAP2)
Pf3D7_13_v3	2027073	2028638	PF3D7_1350900	1565	1565	1	transcription factor with AP2 domain(s) (ApiAP2)
Pf3D7_14_v3	2296491	2300868	PF3D7_1456000	3903	4123	0.946641	transcription factor with AP2 domain(s) (ApiAP2)
Pf3D7_14_v3	2714844	2717285	PF3D7_1466400	2441	2441	1	transcription factor with AP2 domain(s) (ApiAP2)
Pf3D7_06_v3	171301	177240	PF3D7_0604100	5939	5939	1	transcription factor with AP2 domain(s) (SIP2)
Pf3D7_04_v3	224779	231733	PF3D7_0404100	6566	6814	0.963604	transcription factor with AP2 domain(s), putative (ApiAP2)
Pf3D7_06_v3	467481	468642	PF3D7_0611200	834	834	1	transcription factor with AP2 domain(s), putative (ApiAP2)
Pf3D7_06_v3	925105	931074	PF3D7_0622900	5861	5969	0.981907	transcription factor with AP2 domain(s), putative (ApiAP2)
Pf3D7_09_v3	1349790	1350392	PF3D7_0934400	602	602	1	transcription factor with AP2 domain(s), putative (ApiAP2)
Pf3D7_11_v3	588169	589400	PF3D7_1115500	692	692	1	transcription factor with AP2 domain(s), putative (ApiAP2)
Pf3D7_14_v3	1144518	1148078	PF3D7_1429200	3500	3560	0.983146	transcription factor with AP2 domain(s), putative (ApiAP2)
Pf3D7_14_v3	2031087	2033397	PF3D7_1449500	2146	2146	1	transcription factor with AP2 domain(s), putative (ApiAP2)
Pf3D7_13_v3	774790	776745	PF3D7_1318800	1955	1955	1	translocation protein SEC63 (SEC63)
Pf3D7_06_v3	684742	688857	PF3D7_0616500	4074	4115	0.990036	TRAP-like protein (TLP)
Pf3D7_14_v3	1730087	1740916	PF3D7_1442600	10343	10630	0.973001	TRAP-like protein (TREP)
Pf3D7_04_v3	517722	517793	PF3D7_0411500	71	71	1	tRNA Alanine
Pf3D7_06_v3	861017	861088	PF3D7_0620800	71	71	1	tRNA Alanine
Pf3D7_07_v3	111473	111545	PF3D7_0702700	72	72	1	tRNA Alanine
Pf3D7_05_v3	1208390	1208462	PF3D7_0529600	72	72	1	tRNA Arginine
Pf3D7_13_v3	1631333	1631406	PF3D7_1341000	73	73	1	tRNA Arginine
Pf3D7_13_v3	2780354	2780427	PF3D7_1369800	73	73	1	tRNA Arginine
Pf3D7_13_v3	2781622	2781695	PF3D7_1370000	73	73	1	tRNA Arginine
Pf3D7_04_v3	174829	174902	PF3D7_0403000	73	73	1	tRNA Asparagine
Pf3D7_07_v3	670795	670866	PF3D7_0714700	71	71	1	tRNA Asparagine
Pf3D7_13_v3	2783150	2783221	PF3D7_1370100	71	71	1	tRNA Cysteine
Pf3D7_04_v3	518154	518225	PF3D7_0411600	71	71	1	tRNA Glutamic acid
Pf3D7_05_v3	1150234	1150306	PF3D7_0527700	72	72	1	tRNA Glutamic acid
Pf3D7_12_v3	2113730	2113801	PF3D7_1252000	71	71	1	tRNA Glutamic acid
Pf3D7_02_v3	164269	164340	PF3D7_0203500	71	71	1	tRNA Glutamine
Pf3D7_11_v3	143353	143425	PF3D7_1103200	72	72	1	tRNA Glycine
Pf3D7_13_v3	2783766	2783836	PF3D7_1370200	70	70	1	tRNA Glycine
Pf3D7_07_v3	326726	326797	PF3D7_0706900	71	71	1	tRNA Histidine
Pf3D7_03_v3	531898	531973	PF3D7_0312700	75	75	1	tRNA Isoleucine
Pf3D7_04_v3	469858	469930	PF3D7_0410200	72	72	1	tRNA Isoleucine
Pf3D7_05_v3	451355	451434	PF3D7_0510600	79	79	1	tRNA Leucine
Pf3D7_05_v3	1151227	1151309	PF3D7_0527800	82	82	1	tRNA Leucine
Pf3D7_06_v3	861685	861765	PF3D7_0620900	80	80	1	tRNA Leucine
Pf3D7_07_v3	671656	671735	PF3D7_0714800	79	79	1	tRNA Leucine
Pf3D7_11_v3	144841	144939	PF3D7_1103300	98	98	1	tRNA Leucine
Pf3D7_07_v3	327865	327937	PF3D7_0707000	72	72	1	tRNA Lysine
Pf3D7_07_v3	329012	329084	PF3D7_0707100	72	72	1	tRNA Lysine
Pf3D7_13_v3	1575356	1575427	PF3D7_1339100	71	71	1	tRNA Methionine
Pf3D7_14_v3	1546224	1546297	PF3D7_1438300	73	73	1	tRNA Methionine
Pf3D7_05_v3	603951	604023	PF3D7_0514400	72	72	1	tRNA Phenylalanine
Pf3D7_12_v3	666884	666955	PF3D7_1216800	71	71	1	tRNA Proline
Pf3D7_13_v3	1576926	1576997	PF3D7_1339200	71	71	1	tRNA Proline
Pf3D7_14_v3	778092	778163	PF3D7_1418400	71	71	1	tRNA Proline
Pf3D7_14_v3	1545135	1545239	PF3D7_1438200	104	104	1	tRNA Selenocysteine
Pf3D7_04_v3	469218	469299	PF3D7_0410100	81	81	1	tRNA Serine
Pf3D7_06_v3	883563	883644	PF3D7_0621600	81	81	1	tRNA Serine
Pf3D7_07_v3	672735	672816	PF3D7_0714900	81	81	1	tRNA Serine
Pf3D7_13_v3	1524111	1524192	PF3D7_1337600	81	81	1	tRNA Serine
Pf3D7_07_v3	326072	326144	PF3D7_0706800	72	72	1	tRNA Threonine
Pf3D7_07_v3	1319011	1319082	PF3D7_0730700	71	71	1	tRNA Threonine
Pf3D7_13_v3	2197906	2197978	PF3D7_1355400	72	72	1	tRNA Threonine
Pf3D7_13_v3	2781080	2781151	PF3D7_1369900	71	71	1	tRNA Tryptophan
Pf3D7_07_v3	112049	112132	PF3D7_0702800	83	83	1	tRNA Tyrosine
Pf3D7_03_v3	531213	531289	PF3D7_0312600	76	76	1	tRNA Valine
Pf3D7_07_v3	1318059	1318131	PF3D7_0730600	72	72	1	tRNA Valine
Pf3D7_12_v3	2112878	2112950	PF3D7_1251900	72	72	1	tRNA Valine
Pf3D7_13_v3	1488061	1490262	PF3D7_1336900	1897	1897	1	tryptophan--tRNA ligase (WRS)
Pf3D7_12_v3	2106216	2108293	PF3D7_1251700	1677	1677	1	tryptophan--tRNA ligase, putative (aTrpRS)
Pf3D7_01_v3	374439	375087	PF3D7_0109400	499	499	1	tubulin-specific chaperone a, putative
Pf3D7_11_v3	666037	667722	PF3D7_1117500	1685	1685	1	tyrosine--tRNA ligase
Pf3D7_08_v3	402595	404141	PF3D7_0807900	1119	1119	1	tyrosine--tRNA ligase (TyrRS)
Pf3D7_11_v3	1461301	1461498	PF3D7_1137000	197	197	1	U2 spliceosomal RNA
Pf3D7_03_v3	368572	368690	PF3D7_0308400	118	118	1	U4 spliceosomal RNA
Pf3D7_13_v3	1632602	1632709	PF3D7_1341100	107	107	1	U6 spliceosomal RNA
Pf3D7_01_v3	475888	476281	PF3D7_0112400	393	393	1	unspecified product
Pf3D7_01_v3	476403	477278	PF3D7_0112600	875	875	1	unspecified product
Pf3D7_05_v3	1291693	1292051	PF3D7_0531700	358	358	1	unspecified product
Pf3D7_05_v3	1292211	1292409	PF3D7_0531900	198	198	1	unspecified product
Pf3D7_07_v3	1085848	1086212	PF3D7_0725700	337	364	0.925824	unspecified product
Pf3D7_07_v3	1086372	1086569	PF3D7_0725900	197	197	1	unspecified product
Pf3D7_03_v3	474788	479086	PF3D7_0311200	4102	4102	1	valine--tRNA ligase, putative
Pf3D7_14_v3	2514673	2517945	PF3D7_1461900	3272	3272	1	valine--tRNA ligase, putative

## Sheet: var,rif,stevor,pfmc-2tm
Chr	start	end	ID	bp mappable	size	% covered	Product Description
Pf3D7_04_v3	986135	987447	PF3D7_0421600	1292	1292	1	erythrocyte membrane protein 1 (PfEMP1)-like pseudogene (VAR)
Pf3D7_01_v3	53169	53280	PF3D7_0100500	50	111	0.45045	erythrocyte membrane protein 1 (PfEMP1), exon 1, pseudogene
Pf3D7_04_v3	612798	614069	PF3D7_0413400	1265	1265	1	erythrocyte membrane protein 1 (PfEMP1), exon 1, pseudogene (VAR)
Pf3D7_07_v3	1410435	1412231	PF3D7_0732800	542	1327	0.40844	erythrocyte membrane protein 1 (PfEMP1), exon 2
Pf3D7_06_v3	29618	31484	PF3D7_0600600	629	1321	0.476154	erythrocyte membrane protein 1 (PfEMP1), exon 2 (VAR)
Pf3D7_08_v3	1429330	1430514	PF3D7_0833300	832	1184	0.702703	erythrocyte membrane protein 1 (PfEMP1), exon 2, pseudogene
Pf3D7_01_v3	78241	79891	PF3D7_0101500	350	1644	0.212895	erythrocyte membrane protein 1 (PfEMP1), exon 2, pseudogene (VAR)
Pf3D7_01_v3	84791	86152	PF3D7_0101700	415	1356	0.306047	erythrocyte membrane protein 1 (PfEMP1), exon 2, pseudogene (VAR)
Pf3D7_03_v3	49772	51152	PF3D7_0300300	256	1374	0.186317	erythrocyte membrane protein 1 (PfEMP1), exon 2, pseudogene (VAR)
Pf3D7_03_v3	1002872	1004267	PF3D7_0323900	609	1388	0.438761	erythrocyte membrane protein 1 (PfEMP1), exon 2, pseudogene (VAR)
Pf3D7_03_v3	1024030	1025411	PF3D7_0324700	319	1378	0.231495	erythrocyte membrane protein 1 (PfEMP1), exon 2, pseudogene (VAR)
Pf3D7_09_v3	52648	54020	PF3D7_0900800	543	1364	0.398094	erythrocyte membrane protein 1 (PfEMP1), exon 2, pseudogene (VAR)
Pf3D7_12_v3	783970	784830	PF3D7_1219500	812	812	1	erythrocyte membrane protein 1 (PfEMP1), exon 2, pseudogene (VAR)
Pf3D7_13_v3	2865893	2867226	PF3D7_1372900	332	1330	0.249624	erythrocyte membrane protein 1 (PfEMP1), exon 2, pseudogene (VAR)
Pf3D7_05_v3	1322400	1323087	PF3D7_0532700	847	847	1	erythrocyte membrane protein 1 (PfEMP1), pseudogene (VAR)
Pf3D7_06_v3	653	1432	PF3D7_0600100	779	779	1	erythrocyte membrane protein 1 (PfEMP1), pseudogene (VAR)
Pf3D7_06_v3	51351	52898	PF3D7_0601400	742	1547	0.479638	erythrocyte membrane protein 1 (PfEMP1), pseudogene (VAR)
Pf3D7_06_v3	1313708	1315253	PF3D7_0631200	880	1545	0.569579	erythrocyte membrane protein 1 (PfEMP1), pseudogene (VAR)
Pf3D7_07_v3	609297	610522	PF3D7_0713300	1221	1221	1	erythrocyte membrane protein 1 (PfEMP1), pseudogene (VAR)
Pf3D7_07_v3	1387753	1389037	PF3D7_0732100	425	1282	0.331513	erythrocyte membrane protein 1 (PfEMP1), pseudogene (VAR)
Pf3D7_12_v3	776510	779933	PF3D7_1219400	3266	3417	0.955809	erythrocyte membrane protein 1 (PfEMP1), pseudogene (VAR)
Pf3D7_05_v3	1333470	1342964	PF3D7_0533100	7234	9494	0.761955	erythrocyte membrane protein 1 (PfEMP1), truncated, pseudogene (VAR1CSA)
Pf3D7_13_v3	60097	61172	PF3D7_1300800	262	858	0.305361	erythrocyte membrane protein 1-like (VAR-like)
Pf3D7_01_v3	29510	37126	PF3D7_0100100	4705	6490	0.724961	erythrocyte membrane protein 1, PfEMP1 (VAR)
Pf3D7_01_v3	42367	46507	PF3D7_0100300	3537	3982	0.888247	erythrocyte membrane protein 1, PfEMP1 (VAR)
Pf3D7_01_v3	607390	614893	PF3D7_0115700	4473	6610	0.676702	erythrocyte membrane protein 1, PfEMP1 (VAR)
Pf3D7_02_v3	25232	31168	PF3D7_0200100	3642	5134	0.709388	erythrocyte membrane protein 1, PfEMP1 (VAR)
Pf3D7_02_v3	916352	923648	PF3D7_0223500	5126	6532	0.784752	erythrocyte membrane protein 1, PfEMP1 (VAR)
Pf3D7_03_v3	36965	44482	PF3D7_0300100	4895	6628	0.738533	erythrocyte membrane protein 1, PfEMP1 (VAR)
Pf3D7_03_v3	1030822	1038254	PF3D7_0324900	5015	6508	0.77059	erythrocyte membrane protein 1, PfEMP1 (VAR)
Pf3D7_04_v3	28706	37677	PF3D7_0400100	5752	7939	0.724524	erythrocyte membrane protein 1, PfEMP1 (VAR)
Pf3D7_04_v3	45555	56860	PF3D7_0400400	9542	10402	0.917324	erythrocyte membrane protein 1, PfEMP1 (VAR)
Pf3D7_04_v3	545987	553810	PF3D7_0412400	5570	6628	0.840374	erythrocyte membrane protein 1, PfEMP1 (VAR)
Pf3D7_04_v3	561667	569342	PF3D7_0412700	5266	6832	0.770785	erythrocyte membrane protein 1, PfEMP1 (VAR)
Pf3D7_04_v3	576810	584668	PF3D7_0412900	3094	6937	0.446014	erythrocyte membrane protein 1, PfEMP1 (VAR)
Pf3D7_04_v3	591949	599849	PF3D7_0413100	3534	6979	0.506376	erythrocyte membrane protein 1, PfEMP1 (VAR)
Pf3D7_04_v3	935031	941875	PF3D7_0420700	3541	6457	0.548397	erythrocyte membrane protein 1, PfEMP1 (VAR)
Pf3D7_04_v3	946169	953773	PF3D7_0420900	2657	6604	0.402332	erythrocyte membrane protein 1, PfEMP1 (VAR)
Pf3D7_04_v3	958067	965611	PF3D7_0421100	3626	6544	0.554095	erythrocyte membrane protein 1, PfEMP1 (VAR)
Pf3D7_04_v3	969031	976591	PF3D7_0421300	5021	6580	0.76307	erythrocyte membrane protein 1, PfEMP1 (VAR)
Pf3D7_04_v3	1156423	1167821	PF3D7_0425800	9640	10660	0.904315	erythrocyte membrane protein 1, PfEMP1 (VAR)
Pf3D7_04_v3	1173053	1180226	PF3D7_0426000	5011	6448	0.77714	erythrocyte membrane protein 1, PfEMP1 (VAR)
Pf3D7_05_v3	20929	28456	PF3D7_0500100	3928	6622	0.593174	erythrocyte membrane protein 1, PfEMP1 (VAR)
Pf3D7_06_v3	3503	12835	PF3D7_0600200	7749	8638	0.897083	erythrocyte membrane protein 1, PfEMP1 (VAR)
Pf3D7_06_v3	18586	22721	PF3D7_0600400	3025	3976	0.760815	erythrocyte membrane protein 1, PfEMP1 (VAR)
Pf3D7_06_v3	723117	731490	PF3D7_0617400	5191	7183	0.722679	erythrocyte membrane protein 1, PfEMP1 (VAR)
Pf3D7_06_v3	1353946	1366430	PF3D7_0632500	9621	11863	0.811009	erythrocyte membrane protein 1, PfEMP1 (VAR)
Pf3D7_06_v3	1374797	1382627	PF3D7_0632800	4836	6715	0.720179	erythrocyte membrane protein 1, PfEMP1 (VAR)
Pf3D7_07_v3	20307	28083	PF3D7_0700100	5481	6859	0.799096	erythrocyte membrane protein 1, PfEMP1 (VAR)
Pf3D7_07_v3	511950	519425	PF3D7_0711700	5670	6646	0.853145	erythrocyte membrane protein 1, PfEMP1 (VAR)
Pf3D7_07_v3	527338	535131	PF3D7_0712000	5488	6826	0.803985	erythrocyte membrane protein 1, PfEMP1 (VAR)
Pf3D7_07_v3	542906	550520	PF3D7_0712300	5412	6802	0.795648	erythrocyte membrane protein 1, PfEMP1 (VAR)
Pf3D7_07_v3	552158	559078	PF3D7_0712400	3916	6193	0.632327	erythrocyte membrane protein 1, PfEMP1 (VAR)
Pf3D7_07_v3	566726	574308	PF3D7_0712600	5879	6646	0.884592	erythrocyte membrane protein 1, PfEMP1 (VAR)
Pf3D7_07_v3	581386	588923	PF3D7_0712800	5029	6718	0.748586	erythrocyte membrane protein 1, PfEMP1 (VAR)
Pf3D7_07_v3	590326	597733	PF3D7_0712900	5008	6577	0.761441	erythrocyte membrane protein 1, PfEMP1 (VAR)
Pf3D7_07_v3	1417588	1426234	PF3D7_0733000	4819	7786	0.618931	erythrocyte membrane protein 1, PfEMP1 (VAR)
Pf3D7_08_v3	21361	28653	PF3D7_0800100	5516	6361	0.867159	erythrocyte membrane protein 1, PfEMP1 (VAR)
Pf3D7_08_v3	29700	39033	PF3D7_0800200	6827	8575	0.796152	erythrocyte membrane protein 1, PfEMP1 (VAR)
Pf3D7_08_v3	40948	50939	PF3D7_0800300	6765	8941	0.756627	erythrocyte membrane protein 1, PfEMP1 (VAR)
Pf3D7_08_v3	431165	439051	PF3D7_0808600	5392	6796	0.793408	erythrocyte membrane protein 1, PfEMP1 (VAR)
Pf3D7_08_v3	440408	448062	PF3D7_0808700	5335	6694	0.796982	erythrocyte membrane protein 1, PfEMP1 (VAR)
Pf3D7_08_v3	459312	466567	PF3D7_0809100	4972	6328	0.785714	erythrocyte membrane protein 1, PfEMP1 (VAR)
Pf3D7_08_v3	1435794	1443449	PF3D7_0833500	5155	6808	0.757197	erythrocyte membrane protein 1, PfEMP1 (VAR)
Pf3D7_09_v3	20080	27885	PF3D7_0900100	4886	6811	0.717369	erythrocyte membrane protein 1, PfEMP1 (VAR)
Pf3D7_09_v3	1495579	1503336	PF3D7_0937800	5597	6793	0.823936	erythrocyte membrane protein 1, PfEMP1 (VAR)
Pf3D7_10_v3	28490	36164	PF3D7_1000100	4844	6724	0.720405	erythrocyte membrane protein 1, PfEMP1 (VAR)
Pf3D7_10_v3	1642401	1649948	PF3D7_1041300	5033	6583	0.764545	erythrocyte membrane protein 1, PfEMP1 (VAR)
Pf3D7_11_v3	24160	31598	PF3D7_1100100	5084	6547	0.776539	erythrocyte membrane protein 1, PfEMP1 (VAR)
Pf3D7_11_v3	32666	42386	PF3D7_1100200	5877	8983	0.654236	erythrocyte membrane protein 1, PfEMP1 (VAR)
Pf3D7_11_v3	2025817	2035886	PF3D7_1150400	7764	9358	0.829664	erythrocyte membrane protein 1, PfEMP1 (VAR)
Pf3D7_12_v3	16973	24497	PF3D7_1200100	5250	6535	0.803366	erythrocyte membrane protein 1, PfEMP1 (VAR)
Pf3D7_12_v3	32703	41940	PF3D7_1200400	5848	8581	0.681506	erythrocyte membrane protein 1, PfEMP1 (VAR)
Pf3D7_12_v3	766654	774197	PF3D7_1219300	5531	6769	0.817107	erythrocyte membrane protein 1, PfEMP1 (VAR)
Pf3D7_12_v3	1694150	1703087	PF3D7_1240300	6178	7939	0.778184	erythrocyte membrane protein 1, PfEMP1 (VAR)
Pf3D7_12_v3	1704512	1712490	PF3D7_1240400	4900	6862	0.714078	erythrocyte membrane protein 1, PfEMP1 (VAR)
Pf3D7_12_v3	1719574	1727456	PF3D7_1240600	5994	7078	0.846849	erythrocyte membrane protein 1, PfEMP1 (VAR)
Pf3D7_12_v3	2241271	2248962	PF3D7_1255200	4691	6805	0.689346	erythrocyte membrane protein 1, PfEMP1 (VAR)
Pf3D7_13_v3	21364	28787	PF3D7_1300100	3845	6487	0.592724	erythrocyte membrane protein 1, PfEMP1 (VAR)
Pf3D7_13_v3	33959	44742	PF3D7_1300300	7188	10039	0.716008	erythrocyte membrane protein 1, PfEMP1 (VAR)
Pf3D7_13_v3	2884786	2892340	PF3D7_1373500	5044	6670	0.756222	erythrocyte membrane protein 1, PfEMP1 (VAR)
Pf3D7_12_v3	46788	56805	PF3D7_1200600	8706	9169	0.949504	erythrocyte membrane protein 1, PfEMP1 (VAR2CSA)
Pf3D7_01_v3	74563	75366	PF3D7_0101300	227	706	0.32153	Pfmc-2TM Maurer's cleft two transmembrane protein (MC-2TM)
Pf3D7_01_v3	547597	548380	PF3D7_0114100	179	688	0.260174	Pfmc-2TM Maurer's cleft two transmembrane protein (MC-2TM)
Pf3D7_02_v3	878468	879251	PF3D7_0222100	200	688	0.290698	Pfmc-2TM Maurer's cleft two transmembrane protein (MC-2TM)
Pf3D7_03_v3	1007413	1008202	PF3D7_0324100	424	694	0.610951	Pfmc-2TM Maurer's cleft two transmembrane protein (MC-2TM)
Pf3D7_06_v3	47463	48261	PF3D7_0601200	197	703	0.280228	Pfmc-2TM Maurer's cleft two transmembrane protein (MC-2TM)
Pf3D7_06_v3	1318327	1319116	PF3D7_0631400	191	694	0.275216	Pfmc-2TM Maurer's cleft two transmembrane protein (MC-2TM)
Pf3D7_07_v3	48300	49106	PF3D7_0700800	376	694	0.541787	Pfmc-2TM Maurer's cleft two transmembrane protein (MC-2TM)
Pf3D7_07_v3	71049	71860	PF3D7_0701600	443	706	0.627479	Pfmc-2TM Maurer's cleft two transmembrane protein (MC-2TM)
Pf3D7_07_v3	605653	606440	PF3D7_0713100	694	694	1	Pfmc-2TM Maurer's cleft two transmembrane protein (MC-2TM)
Pf3D7_10_v3	1591578	1592367	PF3D7_1039700	331	694	0.476945	Pfmc-2TM Maurer's cleft two transmembrane protein (MC-2TM)
Pf3D7_11_v3	59550	60328	PF3D7_1100800	405	694	0.583573	Pfmc-2TM Maurer's cleft two transmembrane protein (MC-2TM)
Pf3D7_11_v3	85629	86418	PF3D7_1101700	141	694	0.20317	Pfmc-2TM Maurer's cleft two transmembrane protein (MC-2TM)
Pf3D7_02_v3	863079	863842	PF3D7_0221500	664	675	0.983704	Pfmc-2TM Maurer's cleft two transmembrane protein, pseudogene
Pf3D7_04_v3	92576	93809	PF3D7_0401600.2	1956	2010	0.973134	PIR protein (RIF)
Pf3D7_01_v3	38982	40207	PF3D7_0100200	854	994	0.859155	rifin (RIF)
Pf3D7_01_v3	50363	51636	PF3D7_0100400	970	1117	0.868397	rifin (RIF)
Pf3D7_01_v3	53778	55006	PF3D7_0100600	685	1078	0.635436	rifin (RIF)
Pf3D7_01_v3	59772	61003	PF3D7_0100800	755	1033	0.730881	rifin (RIF)
Pf3D7_01_v3	62187	63400	PF3D7_0100900	979	1051	0.931494	rifin (RIF)
Pf3D7_01_v3	65817	66989	PF3D7_0101000	795	1075	0.739535	rifin (RIF)
Pf3D7_01_v3	81765	83106	PF3D7_0101600	679	1108	0.612816	rifin (RIF)
Pf3D7_01_v3	90242	91420	PF3D7_0101900	967	1030	0.938835	rifin (RIF)
Pf3D7_01_v3	563703	564842	PF3D7_0114700	970	970	1	rifin (RIF)
Pf3D7_01_v3	591849	593187	PF3D7_0115200	721	1105	0.652489	rifin (RIF)
Pf3D7_01_v3	595102	596273	PF3D7_0115300	786	1009	0.778989	rifin (RIF)
Pf3D7_01_v3	604162	605531	PF3D7_0115600	916	1138	0.804921	rifin (RIF)
Pf3D7_02_v3	33030	34259	PF3D7_0200200	942	1003	0.939182	rifin (RIF)
Pf3D7_02_v3	41515	42858	PF3D7_0200500	723	1111	0.650765	rifin (RIF)
Pf3D7_02_v3	45286	46558	PF3D7_0200600	750	1126	0.666075	rifin (RIF)
Pf3D7_02_v3	48923	50147	PF3D7_0200700	777	991	0.784057	rifin (RIF)
Pf3D7_02_v3	57344	58421	PF3D7_0201000	710	937	0.757737	rifin (RIF)
Pf3D7_02_v3	63157	64376	PF3D7_0201200	1069	1069	1	rifin (RIF)
Pf3D7_02_v3	889660	890745	PF3D7_0222500	702	949	0.739726	rifin (RIF)
Pf3D7_02_v3	892856	894206	PF3D7_0222600	971	1105	0.878733	rifin (RIF)
Pf3D7_02_v3	896226	897420	PF3D7_0222700	927	1045	0.887081	rifin (RIF)
Pf3D7_02_v3	904551	905775	PF3D7_0223100	885	991	0.893037	rifin (RIF)
Pf3D7_02_v3	907678	908861	PF3D7_0223200	752	1036	0.725869	rifin (RIF)
Pf3D7_02_v3	913244	914457	PF3D7_0223400	387	982	0.394094	rifin (RIF)
Pf3D7_03_v3	46369	47579	PF3D7_0300200	573	979	0.585291	rifin (RIF)
Pf3D7_03_v3	55390	56584	PF3D7_0300500	918	1078	0.851577	rifin (RIF)
Pf3D7_03_v3	61445	62714	PF3D7_0300700	1059	1105	0.958371	rifin (RIF)
Pf3D7_03_v3	64572	65783	PF3D7_0300800	870	964	0.90249	rifin (RIF)
Pf3D7_03_v3	1015795	1016942	PF3D7_0324400	785	1048	0.749046	rifin (RIF)
Pf3D7_03_v3	1018874	1019973	PF3D7_0324500	593	952	0.622899	rifin (RIF)
Pf3D7_03_v3	1027571	1028929	PF3D7_0324800	911	1114	0.817774	rifin (RIF)
Pf3D7_04_v3	42032	43374	PF3D7_0400300	978	1111	0.880288	rifin (RIF)
Pf3D7_04_v3	59636	60939	PF3D7_0400500	1048	1147	0.913688	rifin (RIF)
Pf3D7_04_v3	63104	64476	PF3D7_0400700	709	1141	0.621385	rifin (RIF)
Pf3D7_04_v3	69961	71113	PF3D7_0400900	827	988	0.837045	rifin (RIF)
Pf3D7_04_v3	73268	74340	PF3D7_0401000	826	928	0.890086	rifin (RIF)
Pf3D7_04_v3	79193	80451	PF3D7_0401200	852	1102	0.77314	rifin (RIF)
Pf3D7_04_v3	82247	83575	PF3D7_0401300	1076	1126	0.955595	rifin (RIF)
Pf3D7_04_v3	85397	86608	PF3D7_0401400	849	988	0.859312	rifin (RIF)
Pf3D7_04_v3	92576	93809	PF3D7_0401600.1	1956	2010	0.973134	rifin (RIF)
Pf3D7_04_v3	603166	604456	PF3D7_0413200	875	1129	0.775022	rifin (RIF)
Pf3D7_04_v3	609155	610433	PF3D7_0413300	1039	1039	1	rifin (RIF)
Pf3D7_04_v3	967087	968273	PF3D7_0421200	817	1039	0.786333	rifin (RIF)
Pf3D7_04_v3	1152504	1153633	PF3D7_0425700	870	973	0.894142	rifin (RIF)
Pf3D7_04_v3	1169980	1171184	PF3D7_0425900	617	973	0.634121	rifin (RIF)
Pf3D7_05_v3	33056	34378	PF3D7_0500400	975	1123	0.86821	rifin (RIF)
Pf3D7_05_v3	36464	37564	PF3D7_0500500	842	928	0.907328	rifin (RIF)
Pf3D7_05_v3	1326245	1327429	PF3D7_0532900	955	955	1	rifin (RIF)
Pf3D7_06_v3	15065	16410	PF3D7_0600300	621	1114	0.557451	rifin (RIF)
Pf3D7_06_v3	26557	27830	PF3D7_0600500	713	1117	0.638317	rifin (RIF)
Pf3D7_06_v3	31965	33244	PF3D7_0600700	658	1048	0.627863	rifin (RIF)
Pf3D7_06_v3	741269	742406	PF3D7_0617700	994	994	1	rifin (RIF)
Pf3D7_06_v3	1329771	1330963	PF3D7_0631800	496	1027	0.48296	rifin (RIF)
Pf3D7_06_v3	1336146	1337473	PF3D7_0632000	753	1111	0.677768	rifin (RIF)
Pf3D7_06_v3	1338218	1339417	PF3D7_0632100	818	970	0.843299	rifin (RIF)
Pf3D7_06_v3	1341307	1342595	PF3D7_0632200	732	1132	0.646643	rifin (RIF)
Pf3D7_06_v3	1347341	1348571	PF3D7_0632300	709	1078	0.657699	rifin (RIF)
Pf3D7_06_v3	1350724	1352087	PF3D7_0632400	920	1132	0.812721	rifin (RIF)
Pf3D7_06_v3	1371501	1372861	PF3D7_0632700	782	1129	0.692648	rifin (RIF)
Pf3D7_07_v3	30097	31269	PF3D7_0700200	610	970	0.628866	rifin (RIF)
Pf3D7_07_v3	33585	34804	PF3D7_0700300	845	949	0.890411	rifin (RIF)
Pf3D7_07_v3	40288	41453	PF3D7_0700500	1031	1072	0.961754	rifin (RIF)
Pf3D7_07_v3	55562	56781	PF3D7_0701100	566	988	0.572874	rifin (RIF)
Pf3D7_07_v3	75918	77055	PF3D7_0701800	994	994	1	rifin (RIF)
Pf3D7_07_v3	602141	603381	PF3D7_0713000	1039	1039	1	rifin (RIF)
Pf3D7_07_v3	1390711	1392043	PF3D7_0732200	614	1099	0.55869	rifin (RIF)
Pf3D7_07_v3	1396437	1397639	PF3D7_0732300	705	1015	0.694581	rifin (RIF)
Pf3D7_07_v3	1399452	1400682	PF3D7_0732400	965	1147	0.841325	rifin (RIF)
Pf3D7_07_v3	1402623	1403978	PF3D7_0732500	861	1117	0.770815	rifin (RIF)
Pf3D7_07_v3	1408781	1409975	PF3D7_0732700	625	1078	0.579777	rifin (RIF)
Pf3D7_07_v3	1414434	1415683	PF3D7_0732900	701	1018	0.688605	rifin (RIF)
Pf3D7_08_v3	52760	53982	PF3D7_0800400	620	991	0.625631	rifin (RIF)
Pf3D7_08_v3	56352	57703	PF3D7_0800500	1038	1126	0.921847	rifin (RIF)
Pf3D7_08_v3	450615	451899	PF3D7_0808800	1165	1165	1	rifin (RIF)
Pf3D7_08_v3	453803	454919	PF3D7_0808900	981	997	0.983952	rifin (RIF)
Pf3D7_08_v3	1402567	1403711	PF3D7_0832500	979	979	1	rifin (RIF)
Pf3D7_08_v3	1411058	1412141	PF3D7_0832800	919	919	1	rifin (RIF)
Pf3D7_08_v3	1417438	1418625	PF3D7_0833000	682	1105	0.617195	rifin (RIF)
Pf3D7_08_v3	1420818	1422077	PF3D7_0833100	833	1105	0.753846	rifin (RIF)
Pf3D7_08_v3	1426884	1428135	PF3D7_0833200	720	1069	0.673527	rifin (RIF)
Pf3D7_08_v3	1432696	1433932	PF3D7_0833400	883	1021	0.864838	rifin (RIF)
Pf3D7_09_v3	29797	31157	PF3D7_0900200	717	1129	0.635075	rifin (RIF)
Pf3D7_09_v3	33553	34795	PF3D7_0900300	888	1078	0.823748	rifin (RIF)
Pf3D7_09_v3	39554	40740	PF3D7_0900400	611	1030	0.593204	rifin (RIF)
Pf3D7_09_v3	42909	44045	PF3D7_0900500	881	1015	0.86798	rifin (RIF)
Pf3D7_09_v3	45902	47236	PF3D7_0900600	775	1102	0.703267	rifin (RIF)
Pf3D7_09_v3	49612	50971	PF3D7_0900700	904	1144	0.79021	rifin (RIF)
Pf3D7_09_v3	58162	59240	PF3D7_0901000	805	928	0.867457	rifin (RIF)
Pf3D7_09_v3	61342	62553	PF3D7_0901100	960	1051	0.913416	rifin (RIF)
Pf3D7_09_v3	67334	68625	PF3D7_0901300	812	1135	0.715419	rifin (RIF)
Pf3D7_09_v3	70521	71738	PF3D7_0901400	862	1051	0.820171	rifin (RIF)
Pf3D7_09_v3	74409	75746	PF3D7_0901500	545	1096	0.497263	rifin (RIF)
Pf3D7_09_v3	1474431	1475704	PF3D7_0937300	1089	1114	0.977558	rifin (RIF)
Pf3D7_09_v3	1477526	1478736	PF3D7_0937400	847	1078	0.785714	rifin (RIF)
Pf3D7_09_v3	1480947	1482211	PF3D7_0937500	991	1108	0.894404	rifin (RIF)
Pf3D7_09_v3	1492373	1493708	PF3D7_0937700	647	1102	0.587114	rifin (RIF)
Pf3D7_10_v3	38050	39395	PF3D7_1000200	714	1114	0.640934	rifin (RIF)
Pf3D7_10_v3	41773	42963	PF3D7_1000300	872	1036	0.841699	rifin (RIF)
Pf3D7_10_v3	44816	46133	PF3D7_1000400	828	1114	0.743268	rifin (RIF)
Pf3D7_10_v3	48052	49384	PF3D7_1000500	853	1108	0.769856	rifin (RIF)
Pf3D7_10_v3	51349	52599	PF3D7_1000600	1084	1084	1	rifin (RIF)
Pf3D7_10_v3	1599900	1601077	PF3D7_1040000	649	1078	0.602041	rifin (RIF)
Pf3D7_10_v3	1602935	1603989	PF3D7_1040100	894	928	0.963362	rifin (RIF)
Pf3D7_10_v3	1609063	1610422	PF3D7_1040300	657	1135	0.578855	rifin (RIF)
Pf3D7_10_v3	1612530	1613735	PF3D7_1040400	951	1045	0.910048	rifin (RIF)
Pf3D7_10_v3	1615804	1617070	PF3D7_1040500	788	1051	0.749762	rifin (RIF)
Pf3D7_10_v3	1619086	1620244	PF3D7_1040600	860	979	0.878447	rifin (RIF)
Pf3D7_10_v3	1622368	1623684	PF3D7_1040700	836	1117	0.748433	rifin (RIF)
Pf3D7_10_v3	1625772	1626824	PF3D7_1040800	500	886	0.564334	rifin (RIF)
Pf3D7_10_v3	1628914	1630023	PF3D7_1040900	724	934	0.775161	rifin (RIF)
Pf3D7_10_v3	1632398	1633665	PF3D7_1041000	844	1111	0.759676	rifin (RIF)
Pf3D7_10_v3	1635596	1636779	PF3D7_1041100	924	1003	0.921236	rifin (RIF)
Pf3D7_10_v3	1639171	1640518	PF3D7_1041200	762	1114	0.684022	rifin (RIF)
Pf3D7_11_v3	45056	46233	PF3D7_1100300	852	1021	0.834476	rifin (RIF)
Pf3D7_11_v3	48112	49307	PF3D7_1100400	809	970	0.834021	rifin (RIF)
Pf3D7_11_v3	51623	52751	PF3D7_1100500	923	982	0.939919	rifin (RIF)
Pf3D7_11_v3	66686	67965	PF3D7_1101100	842	1048	0.803435	rifin (RIF)
Pf3D7_11_v3	70081	71289	PF3D7_1101200	663	1069	0.620206	rifin (RIF)
Pf3D7_11_v3	73244	74442	PF3D7_1101300	812	991	0.819374	rifin (RIF)
Pf3D7_11_v3	2006706	2007829	PF3D7_1149800	907	943	0.961824	rifin (RIF)
Pf3D7_11_v3	2012989	2014316	PF3D7_1150000	578	1108	0.521661	rifin (RIF)
Pf3D7_11_v3	2018714	2019967	PF3D7_1150200	515	1015	0.507389	rifin (RIF)
Pf3D7_11_v3	2021854	2023034	PF3D7_1150300	452	1024	0.441406	rifin (RIF)
Pf3D7_12_v3	26321	27687	PF3D7_1200200	852	1135	0.750661	rifin (RIF)
Pf3D7_12_v3	30078	31261	PF3D7_1200300	882	1036	0.851351	rifin (RIF)
Pf3D7_12_v3	43800	45106	PF3D7_1200500	680	1108	0.613718	rifin (RIF)
Pf3D7_12_v3	2190483	2191770	PF3D7_1253700	935	1126	0.830373	rifin (RIF)
Pf3D7_12_v3	2201495	2202686	PF3D7_1254000	715	1039	0.688162	rifin (RIF)
Pf3D7_12_v3	2207830	2209115	PF3D7_1254200	345	1054	0.327324	rifin (RIF)
Pf3D7_12_v3	2214671	2216019	PF3D7_1254400	959	1138	0.842707	rifin (RIF)
Pf3D7_12_v3	2218452	2219533	PF3D7_1254500	836	919	0.909684	rifin (RIF)
Pf3D7_12_v3	2224997	2226201	PF3D7_1254700	884	979	0.902962	rifin (RIF)
Pf3D7_12_v3	2228632	2229740	PF3D7_1254800	872	952	0.915966	rifin (RIF)
Pf3D7_12_v3	2234600	2235792	PF3D7_1255000	713	1036	0.688224	rifin (RIF)
Pf3D7_12_v3	2238210	2239417	PF3D7_1255100	770	1051	0.732636	rifin (RIF)
Pf3D7_13_v3	30605	31881	PF3D7_1300200	977	1045	0.934928	rifin (RIF)
Pf3D7_13_v3	47583	48769	PF3D7_1300400	640	1030	0.621359	rifin (RIF)
Pf3D7_13_v3	50662	51857	PF3D7_1300500	759	994	0.763581	rifin (RIF)
Pf3D7_13_v3	54067	55259	PF3D7_1300600	678	1036	0.65444	rifin (RIF)
Pf3D7_13_v3	57109	58422	PF3D7_1300700	924	1108	0.833935	rifin (RIF)
Pf3D7_13_v3	2856586	2858026	PF3D7_1372600	772	817	0.94492	rifin (RIF)
Pf3D7_13_v3	2860163	2861441	PF3D7_1372700	805	1045	0.770335	rifin (RIF)
Pf3D7_13_v3	2868923	2870165	PF3D7_1373000	464	1009	0.459861	rifin (RIF)
Pf3D7_13_v3	2871860	2873088	PF3D7_1373100	579	1024	0.56543	rifin (RIF)
Pf3D7_13_v3	2877908	2879141	PF3D7_1373300	688	1063	0.647225	rifin (RIF)
Pf3D7_13_v3	2881591	2882956	PF3D7_1373400	747	1132	0.659894	rifin (RIF)
Pf3D7_14_v3	7208	8538	PF3D7_1400200	962	1093	0.880146	rifin (RIF)
Pf3D7_14_v3	10974	12117	PF3D7_1400300	832	1027	0.810127	rifin (RIF)
Pf3D7_14_v3	14126	15363	PF3D7_1400400	497	1012	0.491107	rifin (RIF)
Pf3D7_14_v3	17469	18808	PF3D7_1400500	469	1018	0.460707	rifin (RIF)
Pf3D7_14_v3	20897	22232	PF3D7_1400600	837	1102	0.759528	rifin (RIF)
Pf3D7_14_v3	27321	28428	PF3D7_1400800	907	949	0.955743	rifin (RIF)
Pf3D7_14_v3	3266136	3267377	PF3D7_1479400	835	1078	0.774583	rifin (RIF)
Pf3D7_14_v3	3272578	3273848	PF3D7_1479600	793	1051	0.75452	rifin (RIF)
Pf3D7_14_v3	3276230	3277501	PF3D7_1479700	794	1045	0.759809	rifin (RIF)
Pf3D7_14_v3	3279500	3280662	PF3D7_1479800	871	1033	0.843175	rifin (RIF)
Pf3D7_14_v3	3285900	3287003	PF3D7_1480000	791	1021	0.774731	rifin (RIF)
Pf3D7_06_v3	1326737	1327918	PF3D7_0631700	563	1080	0.521296	rifin, pseudogene
Pf3D7_02_v3	886625	887802	PF3D7_0222400	710	1078	0.658627	rifin, pseudogene (RIF)
Pf3D7_04_v3	155877	156984	PF3D7_0402500	988	988	1	rifin, pseudogene (RIF)
Pf3D7_04_v3	162511	163724	PF3D7_0402700	992	992	1	rifin, pseudogene (RIF)
Pf3D7_04_v3	559387	560638	PF3D7_0412600	569	1019	0.558391	rifin, pseudogene (RIF)
Pf3D7_04_v3	981823	982990	PF3D7_0421500	927	1008	0.919643	rifin, pseudogene (RIF)
Pf3D7_04_v3	1149274	1150188	PF3D7_0425600	831	914	0.90919	rifin, pseudogene (RIF)
Pf3D7_05_v3	29776	30963	PF3D7_0500300	879	1021	0.860921	rifin, pseudogene (RIF)
Pf3D7_05_v3	41129	41403	PF3D7_0500700	274	274	1	rifin, pseudogene (RIF)
Pf3D7_05_v3	1329555	1330808	PF3D7_0533000	1027	1027	1	rifin, pseudogene (RIF)
Pf3D7_06_v3	35355	36595	PF3D7_0600800	975	1065	0.915493	rifin, pseudogene (RIF)
Pf3D7_06_v3	38721	39781	PF3D7_0600900	726	961	0.755463	rifin, pseudogene (RIF)
Pf3D7_06_v3	735368	736325	PF3D7_0617500	959	959	1	rifin, pseudogene (RIF)
Pf3D7_06_v3	1367912	1369107	PF3D7_0632600	787	1048	0.750954	rifin, pseudogene (RIF)
Pf3D7_07_v3	59277	60366	PF3D7_0701200	428	921	0.464712	rifin, pseudogene (RIF)
Pf3D7_07_v3	62220	63401	PF3D7_0701300	565	1080	0.523148	rifin, pseudogene (RIF)
Pf3D7_07_v3	525063	526320	PF3D7_0711900	670	1071	0.625584	rifin, pseudogene (RIF)
Pf3D7_07_v3	540343	541541	PF3D7_0712200	996	1014	0.982249	rifin, pseudogene (RIF)
Pf3D7_07_v3	562906	564160	PF3D7_0712500	1105	1135	0.973568	rifin, pseudogene (RIF)
Pf3D7_07_v3	1382410	1383524	PF3D7_0731900	953	953	1	rifin, pseudogene (RIF)
Pf3D7_08_v3	1386625	1387578	PF3D7_0832100	967	967	1	rifin, pseudogene (RIF)
Pf3D7_11_v3	76820	78000	PF3D7_1101400	593	1081	0.548566	rifin, pseudogene (RIF)
Pf3D7_11_v3	2015649	2016509	PF3D7_1150100	356	860	0.413953	rifin, pseudogene (RIF)
Pf3D7_12_v3	764448	765151	PF3D7_1219200	666	703	0.947368	rifin, pseudogene (RIF)
Pf3D7_12_v3	1728774	1730007	PF3D7_1240700	1034	1034	1	rifin, pseudogene (RIF)
Pf3D7_12_v3	2188760	2189613	PF3D7_1253600	850	850	1	rifin, pseudogene (RIF)
Pf3D7_13_v3	65548	66816	PF3D7_1301000	976	1108	0.880866	rifin, pseudogene (RIF)
Pf3D7_01_v3	87203	88177	PF3D7_0101800	307	868	0.353687	stevor
Pf3D7_01_v3	598465	599472	PF3D7_0115400	652	904	0.721239	stevor
Pf3D7_02_v3	38287	39303	PF3D7_0200400	735	913	0.805038	stevor
Pf3D7_02_v3	66529	67545	PF3D7_0201300	902	916	0.984716	stevor
Pf3D7_02_v3	860466	861504	PF3D7_0221400	922	922	1	stevor
Pf3D7_02_v3	899430	900445	PF3D7_0222800	906	913	0.992333	stevor
Pf3D7_03_v3	52280	53273	PF3D7_0300400	577	889	0.649044	stevor
Pf3D7_03_v3	1021998	1023008	PF3D7_0324600	328	904	0.362832	stevor
Pf3D7_04_v3	66601	67573	PF3D7_0400800	643	868	0.740783	stevor
Pf3D7_04_v3	159279	160314	PF3D7_0402600	904	904	1	stevor
Pf3D7_04_v3	1146672	1147697	PF3D7_0425500	891	913	0.975904	stevor
Pf3D7_06_v3	738259	739265	PF3D7_0617600	907	907	1	stevor
Pf3D7_06_v3	1333013	1334035	PF3D7_0631900	846	910	0.92967	stevor
Pf3D7_07_v3	36922	37927	PF3D7_0700400	749	901	0.831299	stevor
Pf3D7_07_v3	1385635	1386626	PF3D7_0732000	393	889	0.44207	stevor
Pf3D7_08_v3	1383349	1384377	PF3D7_0832000	910	910	1	stevor
Pf3D7_08_v3	1399560	1400583	PF3D7_0832400	913	913	1	stevor
Pf3D7_08_v3	1405835	1406999	PF3D7_0832600	952	952	1	stevor
Pf3D7_08_v3	1414283	1415293	PF3D7_0832900	727	913	0.796276	stevor
Pf3D7_09_v3	55074	56081	PF3D7_0900900	495	901	0.54939	stevor
Pf3D7_09_v3	77861	78874	PF3D7_0901600	648	910	0.712088	stevor
Pf3D7_10_v3	1605930	1606953	PF3D7_1040200	799	916	0.872271	stevor
Pf3D7_11_v3	2009875	2010902	PF3D7_1149900	614	925	0.663784	stevor
Pf3D7_12_v3	2204724	2205714	PF3D7_1254100	655	886	0.739278	stevor
Pf3D7_12_v3	2211543	2212554	PF3D7_1254300	611	907	0.673649	stevor
Pf3D7_12_v3	2221835	2222848	PF3D7_1254600	729	907	0.803749	stevor
Pf3D7_13_v3	62515	63547	PF3D7_1300900	700	925	0.756757	stevor
Pf3D7_13_v3	2863866	2864869	PF3D7_1372800	554	901	0.614872	stevor
Pf3D7_14_v3	24337	25320	PF3D7_1400700	848	880	0.963636	stevor
Pf3D7_14_v3	3269494	3270496	PF3D7_1479500	610	898	0.679287	stevor
Pf3D7_14_v3	3282729	3283752	PF3D7_1479900	741	913	0.81161	stevor
Pf3D7_03_v3	67928	68682	PF3D7_0300900	649	649	1	stevor-like
Pf3D7_01_v3	95050	95899	PF3D7_0102100	842	842	1	stevor, pseudogene
Pf3D7_01_v3	560474	561534	PF3D7_0114600	925	934	0.990364	stevor, pseudogene
Pf3D7_02_v3	54254	55255	PF3D7_0200900	762	890	0.85618	stevor, pseudogene
Pf3D7_04_v3	89153	90184	PF3D7_0401500	931	931	1	stevor, pseudogene
Pf3D7_05_v3	39443	40488	PF3D7_0500600	921	921	1	stevor, pseudogene
Pf3D7_05_v3	1324239	1325027	PF3D7_0532800	783	783	1	stevor, pseudogene
Pf3D7_07_v3	45559	46607	PF3D7_0700700	862	862	1	stevor, pseudogene
Pf3D7_10_v3	57968	58980	PF3D7_1000800	877	877	1	stevor, pseudogene
Pf3D7_11_v3	56792	57840	PF3D7_1100700	862	862	1	stevor, pseudogene
Pf3D7_13_v3	2854544	2855568	PF3D7_1372500	871	903	0.964563	stevor, pseudogene
